# Supplementary material for: Female‐biased gape and body‐size dimorphism in the New World watersnakes (tribe: Thamnophiini) oppose predictions from Rensch's rule
Source: Ecol Evol. 2019 Aug 9;9(17):9624–33. doi: 10.1002/ece3.5492 (PMC6745821; doi:10.1002/ece3.5492)
Supplement: Supplementary file 1 [file ECE3-9-9624-s001.xlsx]

## Sheet: Sheet1
Institution	AMNH_#	Genus	Species	Sex	SVL	Tail_length	Jaw_Width	Jaw_Length	Notes
LSU	40846	Adelophis	foxi	F	34	NA	NA	NA	skull_absent;_tail_severed
LSU	16411	Adelophis	foxi	F	32	10	NA	NA	skull_absent
LSU	40793	Adelophis	foxi	M	32.5	11	6.7	13.5	check_minimum_length_for_all
LSU	73561	Adelophis	foxi	M	33	10	6.8	12.8	_
LSU	16410	Adelophis	foxi	M	28	8	NA	NA	skull_absent
LSU	8846	Clonophis	kirtlandii	F	37	9.5	8.4	16.3	_
LSU	20392	Clonophis	kirtlandii	F	30.5	8.5	7.5	15	head_removed_and_attached_to_body;_gravid
LSU	40065	Clonophis	kirtlandii	F	40	5	9.2	18.2	blunt_tail;_gravid
AMNH	161969	Clonophis	kirtlandii	F	38.5	8.5	8	18	slightly_blunt_tail;_gravid
AMNH	161970	Clonophis	kirtlandii	F	36	9.5	8.3	17	likely_gravid
AMNH	122397	Clonophis	kirtlandii	F	42	12	10.2	19	_
AMNH	122392	Clonophis	kirtlandii	F	36	5.5	9.3	18.2	severed_tail
AMNH	122369	Clonophis	kirtlandii	F	39	8.5	8.8	17.3	_
AMNH	3370	Clonophis	kirtlandii	F	27	7.7	6.6	14.3	_
AMNH	122402	Clonophis	kirtlandii	F	31.5	8	7.5	15.4	_
LSU	7445	Clonophis	kirtlandii	M	26.5	8.5	6.5	13	_
LSU	13529	Clonophis	kirtlandii	M	33	9	7.6	15.2	_
LSU	9222	Clonophis	kirtlandii	M	19.5	6.5	5	11	head_removed_and_attached_to_body
LSU	9221	Clonophis	kirtlandii	M	21	6	5.2	10.3	head_removed_and_attached_to_body
LSU	9219	Clonophis	kirtlandii	M	21	6	5.2	11	head_removed_and_attached_to_body
LSU	9220	Clonophis	kirtlandii	M	19.5	5.5	5.2	10.6	head_removed_and_attached_to_body
LSU	20390	Clonophis	kirtlandii	M	19.5	6	5	10	head_removed_and_attached_to_body
LSU	20391	Clonophis	kirtlandii	M	23.5	7.7	6.2	12.5	head_removed_and_attached_to_body
AMNH	84296	Clonophis	kirtlandii	M	27.5	8.5	6.5	14	_
AMNH	161968	Clonophis	kirtlandii	M	27	10.5	7.3	14	_
AMNH	122398	Clonophis	kirtlandii	M	33.5	11	9	16.7	_
AMNH	122399	Clonophis	kirtlandii	M	32	10	8	15.3	_
AMNH	122400	Clonophis	kirtlandii	M	31	9.5	6.3	14	_
AMNH	91334	Nerodia	clarkii	F	77	23	20.8	40.5	_
AMNH	91335	Nerodia	clarkii	F	70	19.5	18	36	_
AMNH	91192	Nerodia	clarkii	F	50	13.5	13.3	29	_
AMNH	91227	Nerodia	clarkii	F	54	16	13	30	_
AMNH	91226	Nerodia	clarkii	F	44	12.5	9.8	25.4	_
AMNH	91228	Nerodia	clarkii	F	43	14.5	11	26	_
AMNH	91197	Nerodia	clarkii	F	58	16.5	15	33	_
AMNH	91188	Nerodia	clarkii	F	38.5	12	12.6	25.5	_
AMNH	159002	Nerodia	clarkii	F	51.5	16	14	31	clarkii
AMNH	159007	Nerodia	clarkii	F	43	12.5	12.5	24	clarkii
AMNH	159000	Nerodia	clarkii	F	52	16	16.6	30	clarkii
AMNH	159011	Nerodia	clarkii	F	68	20	18.5	36.7	clarkii
AMNH	91280	Nerodia	clarkii	F	56.5	15.5	16.5	34	_
AMNH	79105	Nerodia	clarkii	F	64	14	17.5	33.6	_
AMNH	91180	Nerodia	clarkii	F	65	17	16	35.5	_
AMNH	91160	Nerodia	clarkii	F	46	13	13	26	_
AMNH	22554	Nerodia	clarkii	F	45.5	15.5	12.5	27.2	_
AMNH	103828	Nerodia	clarkii	F	46	14.5	11	26.5	_
AMNH	91140	Nerodia	clarkii	F	47	16	13.5	30.6	_
AMNH	91136	Nerodia	clarkii	F	44.5	13	13	25	_
AMNH	91135	Nerodia	clarkii	M	46	15	12.4	24.6	_
AMNH	91123	Nerodia	clarkii	M	50.5	16.5	NA	NA	no_skull
AMNH	91134	Nerodia	clarkii	M	43	14.5	12	25	_
AMNH	91132	Nerodia	clarkii	M	38	13.5	11	23.5	_
AMNH	91128	Nerodia	clarkii	M	44	14.4	NA	NA	no_skull
AMNH	91196	Nerodia	clarkii	M	43.5	15	11	24.2	_
AMNH	159003	Nerodia	clarkii	M	43.5	15	12	24	clarkii
AMNH	159001	Nerodia	clarkii	M	38.5	13.5	9.6	22.2	clarkii
AMNH	159004	Nerodia	clarkii	M	42	15	13.6	25.4	clarkii
AMNH	159010	Nerodia	clarkii	M	38	13	9.5	21	clarkii
AMNH	126506	Nerodia	clarkii	M	51.5	17.5	15.5	29.2	_
AMNH	169920	Nerodia	clarkii	M	43	13	9	22.1	slightly_blunt_tail?
AMNH	169904	Nerodia	clarkii	M	48	14.5	9.5	23	_
AMNH	91137	Nerodia	clarkii	M	43.5	15	11.4	25	_
AMNH	91121	Nerodia	clarkii	M	49.5	17.5	12	26	_
AMNH	91138	Nerodia	clarkii	M	46	16	11.5	25	_
AMNH	91119	Nerodia	clarkii	M	46.5	15	12.5	26	slightly_blunt_tail?
AMNH	91240	Nerodia	clarkii	M	46	16.5	13	27	_
AMNH	116036	Nerodia	cyclopion	F	62	19	17.3	36.3	_
AMNH	38268	Nerodia	cyclopion	F	76.5	26.5	29	54.5	_
AMNH	71630	Nerodia	cyclopion	F	68	19.5	15	36.8	_
AMNH	71628	Nerodia	cyclopion	F	67	18.5	20	39.5	_
AMNH	36676	Nerodia	cyclopion	F	108	32	30	58	_
AMNH	159216	Nerodia	cyclopion	F	63	19	19	35.8	_
AMNH	159038	Nerodia	cyclopion	F	73.5	21.5	21	40	_
AMNH	158897	Nerodia	cyclopion	F	63.5	19	19	38.3	_
AMNH	72661	Nerodia	cyclopion	F	67	23	18.5	38.5	_
AMNH	72660	Nerodia	cyclopion	F	65	20.5	NA	NA	no_skull
AMNH	72666	Nerodia	cyclopion	F	79	18.5	19	42.5	slightly_blunt_tail
AMNH	67626	Nerodia	cyclopion	M	56.5	18	14.5	30.5	_
AMNH	169805	Nerodia	cyclopion	M	61.5	20	15.6	32.5	_
AMNH	169800	Nerodia	cyclopion	M	54	15	14	27.8	slightly_blunt_tail
AMNH	169799	Nerodia	cyclopion	M	44.5	15	12	23.6	juvenile?
AMNH	169894	Nerodia	cyclopion	M	51.5	16.5	14.6	29.3	_
AMNH	159218	Nerodia	cyclopion	M	47	16	12.7	27	juvenile?
AMNH	72664	Nerodia	cyclopion	M	56	18	14.2	29	_
AMNH	67892	Nerodia	cyclopion	M	50.5	15.5	11.5	26	juvenile?
AMNH	71633	Nerodia	cyclopion	M	46	15	12.8	26	juvenile?
AMNH	71632	Nerodia	cyclopion	M	47.5	16	12.6	28.8	juvenile?
AMNH	89459	Nerodia	erythrogaster	F	59	18.5	19	35	bogerti
AMNH	89456	Nerodia	erythrogaster	F	70	23	18.5	38	bogerti;_slightly_blunt_tail?
AMNH	89455	Nerodia	erythrogaster	F	63.5	18.5	18.7	35.6	bogerti
AMNH	89449	Nerodia	erythrogaster	F	68.5	22.5	23.5	41	bogerti
AMNH	73164	Nerodia	erythrogaster	F	60	17	18.8	34.4	bogerti
AMNH	85232	Nerodia	erythrogaster	F	59	19	22	36.6	alta
AMNH	85230	Nerodia	erythrogaster	F	57.5	19.5	19.5	35.9	alta
AMNH	84151	Nerodia	erythrogaster	F	76.5	24.5	28	47	alta
AMNH	118532	Nerodia	erythrogaster	F	58.5	19	NA	NA	alta;_severely_damaged_head
AMNH	117995	Nerodia	erythrogaster	F	85.5	27.5	30	49.7	alta
AMNH	88978	Nerodia	erythrogaster	F	81	26	26.5	47	alta
AMNH	88954	Nerodia	erythrogaster	F	87	26	29	49.5	alta;_slighly_blunt_tail
AMNH	116083	Nerodia	erythrogaster	F	86.5	24	24.6	45.2	erythrogaster
AMNH	89020	Nerodia	erythrogaster	F	84	26.5	29	53.7	erythrogaster
AMNH	92224	Nerodia	erythrogaster	F	67	19	18	36.5	erythrogaster
AMNH	116100	Nerodia	erythrogaster	F	71	21.5	23	42	erythrogaster
AMNH	64734	Nerodia	erythrogaster	F	62.5	19	22.6	40	erythrogaster;_middle_of_body_severely_damaged,_SVL_may_be_inaccurate
AMNH	122419	Nerodia	erythrogaster	F	88.5	25	18	40.7	neglecta
AMNH	112122	Nerodia	erythrogaster	F	83	25.2	27	47	transversa
AMNH	89469	Nerodia	erythrogaster	F	65.5	21.5	24.8	40.2	transversa
AMNH	93814	Nerodia	erythrogaster	F	63	23.5	20.6	38	transversa
AMNH	89458	Nerodia	erythrogaster	M	58.5	20	18.2	32.2	bogerti
AMNH	89454	Nerodia	erythrogaster	M	59	21.5	17.4	33	bogerti
AMNH	89457	Nerodia	erythrogaster	M	65	22	20	35.7	bogerti
AMNH	89056	Nerodia	erythrogaster	M	60.5	24	20	37.9	alta
AMNH	89055	Nerodia	erythrogaster	M	73	27.5	23.8	40	alta
AMNH	117996	Nerodia	erythrogaster	M	75	28.5	21.5	42	alta
AMNH	162241	Nerodia	erythrogaster	M	69	19	15	35	erythrogaster;_slightly_blunt_tail
AMNH	158997	Nerodia	erythrogaster	M	54	19	16.5	32	transversa
AMNH	158998	Nerodia	erythrogaster	M	64	24	19.8	36.5	transversa
AMNH	104428	Nerodia	erythrogaster	M	62	21	16.6	32.6	transversa
AMNH	111535	Nerodia	erythrogaster	M	52.5	19	14	30	transversa
AMNH	111536	Nerodia	erythrogaster	M	49	17.5	14	28	transversa
AMNH	88762	Nerodia	erythrogaster	M	46.5	19.5	14	27.6	transversa
AMNH	88761	Nerodia	erythrogaster	M	53	22	16.4	32	transversa
AMNH	93815	Nerodia	erythrogaster	M	56	23.5	18	33.7	transversa
AMNH	129537	Nerodia	erythrogaster	M	84.5	27.5	16.5	36.5	flavigaster
AMNH	68694	Nerodia	erythrogaster	M	61	21	17	33.6	flavigaster
AMNH	68693	Nerodia	erythrogaster	M	71.5	25	20.8	37.5	flavigaster
AMNH	46756	Nerodia	erythrogaster	M	65.5	24	18	34.5	flavigaster
AMNH	111528	Nerodia	erythrogaster	M	81.5	26	19	39.6	flavigaster
AMNH	123877	Nerodia	erythrogaster	M	71	27	19	36.5	flavigaster
AMNH	72718	Nerodia	fasciata	F	70	24.5	26.4	45	fasciata
AMNH	85405	Nerodia	fasciata	F	63.5	20.5	19.2	37.5	fasciata
AMNH	85408	Nerodia	fasciata	F	65.5	22	23.3	40.2	fasciata
AMNH	126643	Nerodia	fasciata	F	58	18	18.5	34.3	fasciata
AMNH	119502	Nerodia	fasciata	F	64	20	18.3	37	fasciata;_gravid
AMNH	118569	Nerodia	fasciata	F	56	20.5	22	35	fasciata
AMNH	85411	Nerodia	fasciata	F	60.5	20.5	21.4	38.2	fasciata
AMNH	85423	Nerodia	fasciata	F	74	22.5	28.4	46.5	fasciata
AMNH	85412	Nerodia	fasciata	F	76.5	29	28.6	49.5	fasciata
AMNH	159109	Nerodia	fasciata	F	70.5	23.5	22	38.5	fasciata
AMNH	85417	Nerodia	fasciata	F	60	16	17.5	34.3	fasciata
AMNH	85416	Nerodia	fasciata	F	70	21.5	20.8	42.3	fasciata
AMNH	6988	Nerodia	fasciata	F	62	18.5	22.3	38.3	fasciata;_slightly_blunt_tail;_gravid
AMNH	3081	Nerodia	fasciata	F	72.5	21	26.4	43.6	fasciata;_slightly_blunt_tail
AMNH	3082	Nerodia	fasciata	F	60.5	22	22	39	fasciata;_smooshed_head??
AMNH	85894	Nerodia	fasciata	F	64.5	22.5	23.8	44.5	fasciata;_slightly_blunt_tail
AMNH	85928	Nerodia	fasciata	F	59.5	20	19.6	37	fasciata
AMNH	115877	Nerodia	fasciata	F	54	17.5	17.5	33.7	fasciata
AMNH	129542	Nerodia	fasciata	F	74	21.5	18	38.6	_
AMNH	117100	Nerodia	fasciata	M	59.5	23	17	34	fasciata
AMNH	79117	Nerodia	fasciata	M	51	21	18	32.6	fasciata
AMNH	118568	Nerodia	fasciata	M	51.5	20.5	16	29.3	fasciata
AMNH	81549	Nerodia	fasciata	M	56	20	16.3	31.3	fasciata
AMNH	117141	Nerodia	fasciata	M	52	19.5	16.4	30	fasciata
AMNH	79120	Nerodia	fasciata	M	62	21	17	33.2	fasciata
AMNH	79121	Nerodia	fasciata	M	60.5	20.5	17	35	fasciata;_slightly_blunt_tail
AMNH	85414	Nerodia	fasciata	M	51.5	21.5	18.5	33.2	fasciata
AMNH	85413	Nerodia	fasciata	M	54.5	20.5	19.3	32.7	fasciata
AMNH	85988	Nerodia	fasciata	M	62.5	22.5	NA	NA	fasciata;_no_skull
AMNH	85418	Nerodia	fasciata	M	60.5	22.5	18.7	35.7	fasciata
AMNH	117140	Nerodia	fasciata	M	64	21.5	16.7	32.5	fasciata
AMNH	3083	Nerodia	fasciata	M	60	20	19.5	36	fasciata;_slightly_blunt_tail
AMNH	85985	Nerodia	fasciata	M	52.5	19.5	17.3	31	fasciata
AMNH	79123	Nerodia	fasciata	M	50.5	19	15.6	31	fasciata
AMNH	129540	Nerodia	fasciata	M	63	20.5	15	31	fasciata;_slightly_blunt_tail
AMNH	110959	Nerodia	floridana	F	79	26	23.8	46.5	_
AMNH	116064	Nerodia	floridana	F	82	28.5	29.7	52.5	_
AMNH	92766	Nerodia	floridana	F	73	25	24.5	46.5	_
AMNH	92765	Nerodia	floridana	F	107	35.5	31	61.8	_
AMNH	162251	Nerodia	floridana	F	68.5	22.5	23	45.8	_
AMNH	3150	Nerodia	floridana	F	78.5	26	27	46	slightly_blunt_tail
AMNH	65632	Nerodia	floridana	F	98.5	31.5	26.5	28	slightly_blunt_tail
AMNH	22988	Nerodia	floridana	F	86.5	30.5	31.5	60	slightly_blunt_tail
AMNH	50930	Nerodia	floridana	F	75.5	21	23	42.4	_
AMNH	50898	Nerodia	floridana	F	73.5	19	24	41	_
AMNH	50899	Nerodia	floridana	F	75	19.5	24	41.2	_
AMNH	3149	Nerodia	floridana	F	99	28.5	35	53	messed_up_head
LSU	40291	Nerodia	floridana	F	65.5	21	16	41.2	fully_grown?_Check._Head_may_be_crushed_widthwise
LSU	40290	Nerodia	floridana	F	62	19.5	17.6	36.5	CHECK_IF_FULLY_GROWN
LSU	59080	Nerodia	floridana	F	62.5	20	15.5	34	juvenile?
LSU	59078	Nerodia	floridana	F	53	15.5	15.5	30	juvenile?
LSU	59075	Nerodia	floridana	F	47.5	13.5	14	29	juvenile?
LSU	76573	Nerodia	floridana	F	72.5	19	21.5	46.8	blunt_tail
LSU	7545	Nerodia	floridana	F	52	15.5	15	31	juvenile?
LSU	9281	Nerodia	floridana	F	105	32.5	27	58.8	_
LSU	22007	Nerodia	floridana	F	95	15.5	29	59.5	very_blunt_tail
LSU	14697	Nerodia	floridana	F	91	14	29	57	blunt_tail
LSU	40295	Nerodia	floridana	F	69.5	22	18.7	40.5	_
LSU	40294	Nerodia	floridana	F	73.5	22.5	19	43.5	slightly_blunt_tail
LSU	39173	Nerodia	floridana	F	80	26	20.5	44.3	_
LSU	38524	Nerodia	floridana	F	101	23	23.5	50.5	slightly_blunt_tail
AMNH	64497	Nerodia	floridana	M	58	21	18	35.8	_
AMNH	72655	Nerodia	floridana	M	51	19	16	31.5	juvenile?
AMNH	72654	Nerodia	floridana	M	51.5	21	16.6	30.5	juvenile?
AMNH	72657	Nerodia	floridana	M	53.5	20.5	16	33	juvenile?
AMNH	107347	Nerodia	floridana	M	56	22	17	33	_
AMNH	124094	Nerodia	floridana	M	54.5	23.5	21	34	messed_up_head
LSU	40288	Nerodia	floridana	M	59	21	16.5	32	_
LSU	59076	Nerodia	floridana	M	57	22	12.7	20	_
LSU	86057	Nerodia	floridana	M	69	12.5	16	30.5	very_blunt_tail;_head_crushed_(jaw_measurements_approximate)
LSU	58167	Nerodia	floridana	M	60.5	11.5	18	35.5	blunt_tail
LSU	7544	Nerodia	floridana	M	55	19	14	31.3	_
LSU	40399	Nerodia	floridana	M	61	20	15	32	_
LSU	40293	Nerodia	floridana	M	53	21	14	31.2	_
LSU	40343	Nerodia	floridana	M	64.5	NA	15	34	severed_tail
AMNH	153723	Nerodia	rhombifer	F	93	25.5	29	50	_
AMNH	153721	Nerodia	rhombifer	F	74	23.5	24	43	_
AMNH	153731	Nerodia	rhombifer	F	74	15.5	21.2	41.5	_
AMNH	169991	Nerodia	rhombifer	F	80.5	23.5	25	45.2	_
AMNH	93099	Nerodia	rhombifer	F	63.5	18.5	22	38.4	_
AMNH	93097	Nerodia	rhombifer	F	102.5	26	36	56.4	_
AMNH	70773	Nerodia	rhombifer	F	99.5	30	31.6	55	slightly_blunt_tail
AMNH	162253	Nerodia	rhombifer	F	97	27	26.5	51	_
AMNH	85073	Nerodia	rhombifer	F	97	26	28.6	51	werleri;_blunt_tail
AMNH	159172	Nerodia	rhombifer	F	75	24.5	27	42	werleri;_crushed_head
AMNH	99656	Nerodia	rhombifer	F	68	20	22.5	39	werleri
AMNH	92739	Nerodia	rhombifer	F	97	25.5	26	47	werleri;_slightly_blunt_tail;_crushed_head
AMNH	88807	Nerodia	rhombifer	F	84	24.2	25.5	45	blanchardi
AMNH	93100	Nerodia	rhombifer	F	87	30	28.7	51.5	blanchardi
AMNH	159148	Nerodia	rhombifer	F	81.5	20.5	26	43.7	blanchardi;_blunt_tail
AMNH	89114	Nerodia	rhombifer	F	71	22	22	38.7	rhombifera_x_blanchardi
AMNH	153725	Nerodia	rhombifer	F	67	19	22	37.7	_
AMNH	153724	Nerodia	rhombifer	M	60	26	17	34.6	_
AMNH	153722	Nerodia	rhombifer	M	53	23.5	19	32.7	_
AMNH	88796	Nerodia	rhombifer	M	63	25.5	21	35	werleri
AMNH	89136	Nerodia	rhombifer	M	64	24.5	17	31.5	blanchardi
AMNH	159147	Nerodia	rhombifer	M	65.5	23.5	15.5	32	blanchardi
AMNH	89108	Nerodia	rhombifer	M	58	21	21	31.4	rhombifera_x_blanchardi
AMNH	89109	Nerodia	rhombifer	M	56.5	19.5	19	31.4	rhombifera_x_blanchardi
AMNH	37037	Nerodia	rhombifer	M	57.5	19.5	20	36	rhombifera
AMNH	99094	Nerodia	rhombifer	M	59	21	14	29.5	rhombifera
AMNH	37039	Nerodia	rhombifer	M	50	18	15	30	rhombifera
AMNH	37038	Nerodia	rhombifer	M	71.5	25	22	36.5	rhombifera;_crushed_head
AMNH	46754	Nerodia	rhombifer	M	50.5	19.5	16.5	29.8	rhombifera
AMNH	153726	Nerodia	rhombifer	M	68.5	NA	17	37.3	completely_severed_tail
AMNH	133594	Nerodia	sipedon	F	80	22	23.5	38.5	_
AMNH	119320	Nerodia	sipedon	F	87	18.5	28	45.7	[very]_blunt_tail
AMNH	119322	Nerodia	sipedon	F	77.5	22.5	21.5	42.5	_
AMNH	73680	Nerodia	sipedon	F	60.5	18.5	17	32.8	sipedon
AMNH	7445	Nerodia	sipedon	F	73.5	22	23	39.5	sipedon
AMNH	64723	Nerodia	sipedon	F	62.5	20.5	21.5	38	sipedon
AMNH	125062	Nerodia	sipedon	F	82.5	25	24	47.5	sipedon
AMNH	125060	Nerodia	sipedon	F	82	25.5	25.5	44.7	sipedon
AMNH	155772	Nerodia	sipedon	F	93.5	30	28	46.5	sipedon;_very_damaged_tail
AMNH	134371	Nerodia	sipedon	F	87.5	24.5	24	42.3	sipedon
AMNH	130134	Nerodia	sipedon	F	58.5	18	16.3	32.4	sipedon
AMNH	130135	Nerodia	sipedon	F	93.5	23.5	26	47	sipedon
AMNH	119319	Nerodia	sipedon	F	101	29	29	51.7	sipedon
AMNH	119657	Nerodia	sipedon	F	73	22.5	22	39	sipedon
AMNH	119658	Nerodia	sipedon	F	72.5	19	23	39.5	sipedon;_gravid
AMNH	127415	Nerodia	sipedon	F	61	17	17	32.4	sipedon
AMNH	127411	Nerodia	sipedon	F	72	18.5	20.5	41	sipedon;_slightly_blunt_tail
AMNH	127407	Nerodia	sipedon	F	87	24	22.5	43	sipedon
AMNH	139096	Nerodia	sipedon	F	83	24	24	40.3	sipedon
AMNH	136282	Nerodia	sipedon	M	55.5	19	16	27	sipedon;_crushed_head
AMNH	133593	Nerodia	sipedon	M	59	18	14.4	26.5	_
AMNH	133591	Nerodia	sipedon	M	50	17	14.3	24.7	_
AMNH	119326	Nerodia	sipedon	M	51	18	13.5	25.4	_
AMNH	138992	Nerodia	sipedon	M	55.5	18	15	30.5	_
AMNH	8111	Nerodia	sipedon	M	53.5	19.5	17.2	32.5	sipedon
AMNH	160836	Nerodia	sipedon	M	50.5	17	14.5	27.3	sipedon
AMNH	125066	Nerodia	sipedon	M	73.5	15.5	19.5	36	sipedon;_very_blunt_tail
AMNH	125059	Nerodia	sipedon	M	50	18	14.6	25.8	sipedon
AMNH	125061	Nerodia	sipedon	M	63	13	17.6	33	sipedon;_very_blunt_tail
AMNH	138996	Nerodia	sipedon	M	52.5	17.5	13.5	26	sipedon
AMNH	134370	Nerodia	sipedon	M	65	21	15.6	30	sipedon
AMNH	119677	Nerodia	sipedon	M	49	18	14.2	25.5	sipedon
AMNH	127414	Nerodia	sipedon	M	62	20	17.5	31.6	sipedon
AMNH	127412	Nerodia	sipedon	M	59.5	20.5	17	31	sipedon
AMNH	127408	Nerodia	sipedon	M	45.5	16.5	15	28.5	sipedon
AMNH	127413	Nerodia	sipedon	M	41	13	12.5	22.2	sipedon
AMNH	127406	Nerodia	sipedon	M	48	17.5	14.3	27.2	sipedon
AMNH	137733	Nerodia	sipedon	M	53	17	15.2	28	sipedon;_slightly_blunt_tail
AMNH	115876	Nerodia	taxispilota	F	71	23.5	21	39	_
LSU	39958	Nerodia	taxispilota	F	66	25	25.5	46	blunt_tail
LSU	47031	Nerodia	taxispilota	F	54	NA	15	28.5	tail_missing
LSU	39965	Nerodia	taxispilota	F	69.5	25.5	23.3	46.6	_
LSU	40303	Nerodia	taxispilota	F	78	6	26	45.5	severed_tail
LSU	57990	Nerodia	taxispilota	F	67	26	27.5	48	slightly_blunt_tail
LSU	39984	Nerodia	taxispilota	F	64	20	20.5	37.8	slightly_blunt_tail
LSU	39159	Nerodia	taxispilota	F	62	25.5	20	43.3	_
LSU	40913	Nerodia	taxispilota	F	41	14	17.2	32	slightly_blunt_tail
LSU	39983	Nerodia	taxispilota	F	57	19	17	35	_
LSU	45776	Nerodia	taxispilota	F	52	17	15	31	_
LSU	23577	Nerodia	taxispilota	F	78	27.5	24	48	_
LSU	6178	Nerodia	taxispilota	F	64	21.5	20.8	38.3	_
LSU	39779	Nerodia	taxispilota	F	53	15	15.5	30	juvenile?_Slightly_blunt_tail?
LSU	39982	Nerodia	taxispilota	F	56	18.5	18	33.6	_
LSU	77445	Nerodia	taxispilota	F	74	23.5	21.5	41.5	slightly_blunt_tail
AMNH	90412	Nerodia	taxispilota	M	53	20.5	19	32.4	_
AMNH	162266	Nerodia	taxispilota	M	62.5	22.5	16	32	_
AMNH	169997	Nerodia	taxispilota	M	59	23.5	21	32	unusuallty_wide_jaw?
AMNH	112355	Nerodia	taxispilota	M	50	19.5	16.6	28.8	_
AMNH	129550	Nerodia	taxispilota	M	52	21	15	29.8	_
LSU	88242	Nerodia	taxispilota	M	62.5	22.5	19	33	_
LSU	44013	Nerodia	taxispilota	M	50	19	14	27	_
LSU	44835	Nerodia	taxispilota	M	75	28	19	35.5	slightly_blunt_tail
LSU	39966	Nerodia	taxispilota	M	56.5	11.5	16.4	32	very_blunt_tail
LSU	40301	Nerodia	taxispilota	M	61	23.5	16	31.8	_
LSU	40300	Nerodia	taxispilota	M	62	26	18.5	34.5	_
LSU	40912	Nerodia	taxispilota	M	61	23.5	16	33	_
LSU	39985	Nerodia	taxispilota	M	50.5	18.5	14.2	29	_
LSU	40299	Nerodia	taxispilota	M	65	23	16.2	33	_
LSU	39986	Nerodia	taxispilota	M	49	14	14.5	28.7	very_blunt_tail
LSU	40302	Nerodia	taxispilota	M	55	23	14.7	30	_
LSU	39981	Nerodia	taxispilota	M	59	21	16	30.6	blunt_tail?
LSU	77444	Nerodia	taxispilota	M	53	25	16.5	32.5	_
LSU	77446	Nerodia	taxispilota	M	60	24	16.7	31.8	_
LSU	77447	Nerodia	taxispilota	M	64	19.5	20	34	blunt_tail
LSU	77443	Nerodia	taxispilota	M	60	26.5	17.3	33.7	slightly_blunt_tail?
LSU	7547	Nerodia	taxispilota	M	64	23	18	30.6	_
LSU	39796	Nerodia	taxispilota	M	57.5	19	14.2	28.4	_
LSU	8856	Nerodia	taxispilota	M	50.5	17	13	25.8	_
LSU	24649	Nerodia	taxispilota	M	58	27	15.4	32	_
LSU	42792	Regina	alleni	F	32	11	10.2	21	_
LSU	24490	Regina	alleni	F	42.5	13	NA	NA	skull_absent
LSU	13618	Regina	alleni	F	46	13.5	12	24.4	_
LSU	6524	Regina	alleni	F	51	13	13.5	23.4	gravid
LSU	24489	Regina	alleni	F	40	13	NA	NA	skull_absent
LSU	13619	Regina	alleni	F	37	11	11.4	21	juvenile?
LSU	54750	Regina	alleni	F	32.5	9	8	19	juvenile?
LSU	24502	Regina	alleni	F	29	8.5	8.5	17.5	juvenile?
LSU	7473	Regina	alleni	F	31.5	8.5	8	18.4	juvenile?
LSU	42785	Regina	alleni	F	30.5	NA	8.5	18.5	severed_tail;_juvenile?
LSU	23883	Regina	alleni	F	42.5	11	11	22.2	very_slightly_blunt_tail
LSU	77606	Regina	alleni	M	32	10.5	7.5	17.4	_
LSU	28992	Regina	alleni	M	32.5	11.5	8	18.3	_
LSU	9127	Regina	alleni	M	28	9.5	8	16.6	juvenile?_Check!_Jaw_width_approximate
LSU	24467	Regina	alleni	M	36	13.5	10	21.2	_
LSU	58005	Regina	alleni	M	28	10	8.7	17.5	juvenile?
LSU	40947	Regina	alleni	M	31.5	10.5	9.3	20	slightly_blunt_tail
LSU	9128	Regina	alleni	M	30.5	10	8	17	_
LSU	58004	Regina	alleni	M	30.5	10	8.5	16.8	_
LSU	88369	Regina	alleni	M	26.5	9	8	17.2	juvenile?
AMNH	170196	Regina	grahamii	F	61	11	14.3	24.4	_
AMNH	170204	Regina	grahamii	F	55.5	11.5	13.5	23.7	_
AMNH	170187	Regina	grahamii	F	60	12	10.7	22.7	_
AMNH	170190	Regina	grahamii	F	63.5	12.5	13	25.7	crushed_head
AMNH	170183	Regina	grahamii	F	52.5	10	13.3	21.3	crushed_head
AMNH	170182	Regina	grahamii	F	50.5	11	12	21.4	_
AMNH	116124	Regina	grahamii	F	77	15.5	12.8	29.1	_
AMNH	116120	Regina	grahamii	F	43.5	9.5	10	20.2	_
AMNH	159210	Regina	grahamii	F	52.5	12	9.7	22.8	_
AMNH	116118	Regina	grahamii	F	53	11	11	23.6	_
AMNH	116102	Regina	grahamii	F	62	12	11	23.2	_
AMNH	116123	Regina	grahamii	F	65.5	14.5	12	25.4	_
AMNH	116121	Regina	grahamii	F	64	13	13	25	_
AMNH	162317	Regina	grahamii	F	61.5	13.5	13.4	26	_
AMNH	139401	Regina	grahamii	F	53	12.5	10.7	22.4	_
AMNH	139402	Regina	grahamii	F	56	11.5	12	24	_
AMNH	44505	Regina	grahamii	F	67.5	15	14	28.4	_
AMNH	116125	Regina	grahamii	F	85.5	17.5	16.8	32.7	_
AMNH	44504	Regina	grahamii	F	59.5	14	12	26	_
LSU	42066	Regina	grahamii	F	49	11	9.1	22.8	_
AMNH	170193	Regina	grahamii	M	56.5	12.5	10	20.7	_
AMNH	170184	Regina	grahamii	M	61.5	14	11.5	23	_
AMNH	170203	Regina	grahamii	M	55.5	11	9.8	20.5	crushed_head?
AMNH	170186	Regina	grahamii	M	40.5	12	10	18.6	_
AMNH	170191	Regina	grahamii	M	52	11	9	20.1	_
AMNH	170205	Regina	grahamii	M	55	12	10.3	19.2	_
AMNH	170197	Regina	grahamii	M	47.5	9.5	9.1	18.6	_
AMNH	170185	Regina	grahamii	M	40.5	9.5	9.4	17.6	_
AMNH	170207	Regina	grahamii	M	51	10	10	19	_
AMNH	116119	Regina	grahamii	M	59	14.5	10.2	22.8	_
AMNH	116122	Regina	grahamii	M	42.5	9	8.7	17.3	_
AMNH	159209	Regina	grahamii	M	51	10.5	8.8	19	_
AMNH	129555	Regina	grahamii	M	47	13	12	20.5	damaged_head
AMNH	84403	Regina	grahamii	M	64.5	15.5	12.4	26	_
LSU	20271	Regina	grahamii	M	60.5	15	11.7	22.1	_
LSU	42065	Regina	grahamii	M	52	11.5	8	19.5	_
LSU	42064	Regina	grahamii	M	54.5	14	9.3	22	_
LSU	42334	Regina	grahamii	M	56	12	10.7	21.5	_
LSU	42063	Regina	grahamii	M	58	13	11.3	23.7	_
AMNH	159309	Regina	rigida	F	67.5	14.5	14.7	27.7	sinicola
AMNH	170212	Regina	rigida	F	60	13.5	12	25.8	sinicola
AMNH	159317	Regina	rigida	F	49	12	NA	NA	deltae;_pulverized_head;_slightly_blunt_tail
AMNH	68981	Regina	rigida	F	48	11	12	24	deltae;_slightly_blunt_tail;_flattened_head
AMNH	85995	Regina	rigida	F	46.5	10.5	12.2	23.5	_
AMNH	60300	Regina	rigida	F	48	7	12.3	24.6	blunt_tail
AMNH	160212	Regina	rigida	F	45.5	11.5	12.6	22	possibly_juvenile
LSU	40940	Regina	rigida	F	44.5	10.5	10.3	20.2	gravid
LSU	8680	Regina	rigida	F	44	11.5	10.7	22	_
LSU	88900	Regina	rigida	F	59	13.5	13	26.4	_
LSU	18294	Regina	rigida	F	63	15.5	NA	NA	skull_absent
LSU	78108	Regina	rigida	F	37	10	9.3	19.5	possibly_juvenile
LSU	78109	Regina	rigida	F	55	13.5	11.7	26	_
LSU	78114	Regina	rigida	F	46	13	10.3	21.5	possibly_juvenile
LSU	78115	Regina	rigida	F	40.5	12	10.5	21.7	possibly_juvenile
LSU	78122	Regina	rigida	F	39	10.5	9.2	21	possibly_juvenile
LSU	78117	Regina	rigida	F	55	14	13.1	27.5	_
LSU	78178	Regina	rigida	F	57	14	12	26	_
LSU	78180	Regina	rigida	F	59	9.5	12	24	blunt_tail
LSU	78179	Regina	rigida	F	43	13	10.7	22.7	possibly_juvenile
LSU	78177	Regina	rigida	F	57.5	17	14.7	288.8	_
LSU	78167	Regina	rigida	F	54	14	14	27	_
LSU	78110	Regina	rigida	F	56	13.5	14	28.7	_
LSU	77716	Regina	rigida	F	50.5	13	12.5	25	_
LSU	77721	Regina	rigida	F	50	13.5	13	27.5	_
LSU	88366	Regina	rigida	F	52	12	12.2	24.2	_
LSU	77727	Regina	rigida	F	58.5	14.5	12	25.5	_
LSU	89683	Regina	rigida	F	72	15	14	31.5	_
AMNH	159314	Regina	rigida	M	50.5	14.5	11	21.5	sinicola;_crushed_head
AMNH	159315	Regina	rigida	M	41	11.5	10	20	sinicola
AMNH	159316	Regina	rigida	M	43	12	10.8	20.3	sinicola
AMNH	170210	Regina	rigida	M	35.5	11	9	16.5	sinicola;_possibly_juvenile?
AMNH	159318	Regina	rigida	M	37	11	10	18.8	deltae;_slightly_blunt_tail
AMNH	159320	Regina	rigida	M	37	11	10.4	18.7	deltae
AMNH	159319	Regina	rigida	M	50	14	10.5	21.3	deltae
AMNH	128640	Regina	rigida	M	36	10	8	17.4	ridiga;_possibly_juvenile?
AMNH	144486	Regina	rigida	M	37	12.5	10	19.5	slightly_blunt_tail
AMNH	116142	Regina	rigida	M	46	12	12	23.5	very_slightly_blunt_tail
AMNH	116140	Regina	rigida	M	46.5	11.5	12.5	22.4	slightly_blunt_tail
AMNH	116146	Regina	rigida	M	35	11.5	10.6	19.5	possibly_juvenile
LSU	78119	Regina	rigida	M	36	12	8	17.8	possibly_juvenile
LSU	78112	Regina	rigida	M	51	14.5	11	23	_
LSU	78129	Regina	rigida	M	33.5	10	8.5	17.6	possibly_juvenile
LSU	77717	Regina	rigida	M	47	14	9.6	21.5	_
LSU	78074	Regina	rigida	M	50	14.2	9.6	22.5	_
LSU	78104	Regina	rigida	M	40.5	13.5	9	19.4	_
LSU	42492	Regina	rigida	M	41	12.5	9.5	19.3	_
LSU	78080	Regina	rigida	M	38.5	13	9.2	19	possibly_juvenile
LSU	77724	Regina	rigida	M	43.5	15	10	20.5	_
LSU	17986	Regina	rigida	M	32.5	11	8.5	17.5	possibly_juvenile
LSU	42493	Regina	rigida	M	44	12	9	19	_
LSU	39851	Regina	rigida	M	30.5	11	8	17	possibly_juvenile
AMNH	159323	Regina	rigida	M	44.5	13.5	12.2	21.7	_
AMNH	122288	Regina	septemvittata	F	42.5	12.5	10.6	20.2	_
AMNH	122291	Regina	septemvittata	F	46.5	14.5	12	20.7	_
AMNH	122292	Regina	septemvittata	F	53.5	15.5	12	23.6	_
AMNH	122281	Regina	septemvittata	F	48.5	15.5	11.5	21.2	_
AMNH	122295	Regina	septemvittata	F	59	16	12.5	23.5	_
AMNH	122285	Regina	septemvittata	F	58.5	16.5	13	25.4	_
AMNH	116202	Regina	septemvittata	F	42	15	9.4	20.3	_
AMNH	116182	Regina	septemvittata	F	38	16.5	9.5	19.7	_
AMNH	116187	Regina	septemvittata	F	43.5	16.5	10	21.3	_
AMNH	116172	Regina	septemvittata	F	39	16	9.4	19.5	_
AMNH	116149	Regina	septemvittata	F	40	16	9.7	18.8	_
AMNH	116148	Regina	septemvittata	F	43	15.5	10.6	21.3	_
AMNH	116177	Regina	septemvittata	F	43	15.5	10.5	21	_
AMNH	116155	Regina	septemvittata	F	47	18.5	9.7	20.8	_
AMNH	79104	Regina	septemvittata	F	47.5	16	10.7	21	_
AMNH	116211	Regina	septemvittata	F	41.5	13.5	10	20.3	_
AMNH	116208	Regina	septemvittata	F	55	17	11	22.5	very_slightly_blunt_tail
AMNH	116206	Regina	septemvittata	F	44	15.5	10.8	20.5	_
AMNH	116216	Regina	septemvittata	F	59	16	11	21.7	gravid
AMNH	116207	Regina	septemvittata	F	45	15.5	11	20.6	_
AMNH	122287	Regina	septemvittata	M	43	12.5	10.3	20	slightly_blunt_tail
AMNH	122283	Regina	septemvittata	M	42	14	10.6	20.2	_
AMNH	122293	Regina	septemvittata	M	52.5	17	12	20.4	_
AMNH	122284	Regina	septemvittata	M	39.5	15	9	20.5	_
AMNH	122298	Regina	septemvittata	M	40.5	14	10	18	_
AMNH	122294	Regina	septemvittata	M	49.5	17.5	12.5	22.4	_
AMNH	116152	Regina	septemvittata	M	39.5	17	10	18.5	_
AMNH	116199	Regina	septemvittata	M	37	15.5	9	17.7	juvenile?
AMNH	116200	Regina	septemvittata	M	43	14.5	10.2	20.2	slightly_blunt_tail
AMNH	116212	Regina	septemvittata	M	49	17	11	21	_
AMNH	116221	Regina	septemvittata	M	38.5	14	9.7	17.3	_
AMNH	116224	Regina	septemvittata	M	44	15	9.6	19.5	_
AMNH	116222	Regina	septemvittata	M	46.5	16	10.5	21.3	_
AMNH	116219	Regina	septemvittata	M	49	18.5	11	22	_
AMNH	116223	Regina	septemvittata	M	42.5	14	10.5	19.2	_
AMNH	116204	Regina	septemvittata	M	41.5	16	10	18.5	_
AMNH	116205	Regina	septemvittata	M	41	15.5	10	19.5	_
AMNH	116218	Regina	septemvittata	M	45.5	17.5	10.6	21.2	_
AMNH	116225	Regina	septemvittata	M	37.5	13.5	9.6	18	_
AMNH	116217	Regina	septemvittata	M	42.5	16.2	9.3	19.3	_
AMNH	44891	Regina	septemvittata	M	37	15	8.4	19	_
AMNH	116210	Regina	septemvittata	M	39	15	8.2	18	_
LSU	63872	Seminatrix	pygaea	F	32	7.5	8.7	17	pygaea
AMNH	116241	Seminatrix	pygaea	F	27	6.5	8.3	15.7	pygaea;_gravid
AMNH	36595	Seminatrix	pygaea	F	29.5	7	8.8	16.2	pygaea
AMNH	63870	Seminatrix	pygaea	F	26	6	7.5	14.5	pygaea
AMNH	36576	Seminatrix	pygaea	F	26	6.2	8	15.5	pygaea
AMNH	36580	Seminatrix	pygaea	F	25	6.3	7.6	15	pygaea
AMNH	68685	Seminatrix	pygaea	F	24	5.5	6.5	12.8	pygaea
AMNH	128644	Seminatrix	pygaea	F	28.5	3.5	6.8	14.6	pygaea;_severed_tail
AMNH	128645	Seminatrix	pygaea	F	29	6	7	14.5	pygaea
AMNH	160242	Seminatrix	pygaea	F	25	5.5	7.4	13.6	pygaea
AMNH	160243	Seminatrix	pygaea	F	24	5	6.5	12.8	pygaea
AMNH	95972	Seminatrix	pygaea	F	37.5	8	8	17.7	paludis;_likely_gravid
AMNH	102297	Seminatrix	pygaea	F	31	7	6.7	15.6	paludis
AMNH	102487	Seminatrix	pygaea	F	29.5	6.2	7.4	14.8	paludis
AMNH	64851	Seminatrix	pygaea	F	28.5	6.5	7.8	15.7	cyclas
AMNH	6936	Seminatrix	pygaea	F	26.5	4	7	13.8	pygaea_x_cyclas;_slightly_blunt_tail
AMNH	162346	Seminatrix	pygaea	F	25	5	6.5	13	_
LSU	27628	Seminatrix	pygaea	M	29	7.5	7.8	14.5	pygaea
LSU	44955	Seminatrix	pygaea	M	27.5	7.5	7.3	12.8	pygaea
LSU	68684	Seminatrix	pygaea	M	26	7.5	7.3	12.9	pygaea
AMNH	27626	Seminatrix	pygaea	M	23.5	7	6.5	13.4	pygaea
AMNH	59735	Seminatrix	pygaea	M	22.5	7	6.3	11.7	pygaea
AMNH	27629	Seminatrix	pygaea	M	28	8.5	6.8	14	pygaea
AMNH	68691	Seminatrix	pygaea	M	24	6.5	6.7	12	pygaea
AMNH	68688	Seminatrix	pygaea	M	28	7.5	7	13.5	pygaea
AMNH	27632	Seminatrix	pygaea	M	25.3	8	7	14	pygaea
AMNH	68683	Seminatrix	pygaea	M	24.5	7.2	7	12.8	pygaea
AMNH	63871	Seminatrix	pygaea	M	23.5	7	7.2	13	pygaea
AMNH	36583	Seminatrix	pygaea	M	26	8	7.4	14.3	pygaea
AMNH	68689	Seminatrix	pygaea	M	20.5	5.5	6	11.2	pygaea
AMNH	42817	Seminatrix	pygaea	M	25	7.2	5.5	12	pygaea
AMNH	128653	Seminatrix	pygaea	M	24	6.5	NA	NA	pygaea;_skull_absent
AMNH	160241	Seminatrix	pygaea	M	27	7	6.7	12.3	pygaea
AMNH	160245	Seminatrix	pygaea	M	21	6.5	6.3	11	pygaea
AMNH	160244	Seminatrix	pygaea	M	21.5	6.5	6.7	12	pygaea
AMNH	170314	Seminatrix	pygaea	M	21.5	6.5	6.2	11.8	pygaea
AMNH	160246	Seminatrix	pygaea	M	19.5	5.7	5.5	11.3	pygaea
AMNH	162347	Seminatrix	pygaea	M	23	6	5.8	11.5	_
AMNH	89518	Storeria	dekayi	F	31.5	7	6	11.7	pygaea
AMNH	87396	Storeria	dekayi	F	26	6	6.5	11.7	dekayi
AMNH	97813	Storeria	dekayi	F	30	7	6.7	13.5	dekayi;_gravid
AMNH	118976	Storeria	dekayi	F	26	6	6.3	11.4	dekayi
AMNH	97812	Storeria	dekayi	F	27	6.5	6	12	dekayi;_gravid
AMNH	104109	Storeria	dekayi	F	29	7	5.5	12.2	dekayi;_gravid
AMNH	120104	Storeria	dekayi	F	29.5	6.5	6.5	12.7	dekayi;_gravid
AMNH	124944	Storeria	dekayi	F	26	6.5	6.4	11.3	dekayi;_gravid
AMNH	66522	Storeria	dekayi	F	31.5	7	6.8	12.4	dekayi
AMNH	9612	Storeria	dekayi	F	29.5	7	6.4	12.3	dekayi
AMNH	61786	Storeria	dekayi	F	27	6.5	6.2	13	dekayi;_gravid?
AMNH	2378	Storeria	dekayi	F	23	6	5.7	10.8	dekayi;_gravid
AMNH	4174	Storeria	dekayi	F	23	6.5	5.2	10.8	dekayi
AMNH	61785	Storeria	dekayi	F	34	8.5	7	14.8	dekayi
AMNH	3379	Storeria	dekayi	F	24.5	6	6	12	dekayi
AMNH	61784	Storeria	dekayi	F	29	7	7	13.3	dekayi
AMNH	66982	Storeria	dekayi	F	33.5	8	7.4	14.4	dekayi
AMNH	143742	Storeria	dekayi	F	25	6	6.3	11.7	dekayi
AMNH	129562	Storeria	dekayi	F	28	7.2	6.8	13	dekayi;_gravid
AMNH	129558	Storeria	dekayi	F	23.5	6.5	6.3	11.6	dekayi;_gravid
AMNH	91951	Storeria	dekayi	M	25	8	6.3	12	dekayi
AMNH	117927	Storeria	dekayi	M	25	8	5.8	12.5	dekayi
AMNH	120059	Storeria	dekayi	M	22	6.5	6.2	11.5	dekayi
AMNH	120103	Storeria	dekayi	M	23.5	7.5	6.3	11.5	dekayi
AMNH	66524	Storeria	dekayi	M	21.5	6.5	5	10.3	dekayi
AMNH	66521	Storeria	dekayi	M	19	5.5	5.2	10.3	dekayi
AMNH	66523	Storeria	dekayi	M	24.5	7.5	6.2	11.5	dekayi
AMNH	141007	Storeria	dekayi	M	19.5	6	5	10	dekayi
AMNH	141000	Storeria	dekayi	M	20	7	4.5	10	dekayi
AMNH	61795	Storeria	dekayi	M	23	7	6	11.3	dekayi
AMNH	61796	Storeria	dekayi	M	23	7.5	5.7	11	dekayi
AMNH	129559	Storeria	dekayi	M	21	7.3	5.8	11	dekayi
AMNH	129972	Storeria	dekayi	M	21	5.5	5.6	10.7	dekayi
AMNH	129973	Storeria	dekayi	M	21	6	5.8	11.2	dekayi
AMNH	129694	Storeria	dekayi	M	22	6.5	5.6	11	dekayi
AMNH	129970	Storeria	dekayi	M	26	7.5	6.5	12.5	dekayi
AMNH	129971	Storeria	dekayi	M	25.5	7	6.6	12.8	dekayi
AMNH	129969	Storeria	dekayi	M	21.5	6	6	11.2	dekayi
AMNH	129976	Storeria	dekayi	M	24	7	6.2	11.7	dekayi
AMNH	130730	Storeria	dekayi	M	28	8.5	6.6	12.7	dekayi
LSU	43036	Storeria	hidalgoensis	F	25.5	6	5.5	10	likely_gravid
LSU	33324	Storeria	hidalgoensis	F	17	3.5	4	8.4	probably_juvenile
AMNH	170836	Storeria	hidalgoensis	F	23	6.5	4	9	_
AMNH	160326	Storeria	hidalgoensis	F	25	4.7	5	9.3	slightly_blunt_tail
AMNH	160335	Storeria	hidalgoensis	F	19.2	4.7	4.3	8.5	_
AMNH	160336	Storeria	hidalgoensis	F	19.5	5	4.2	8.3	_
AMNH	160331	Storeria	hidalgoensis	F	23	5.7	4.7	9.3	_
AMNH	160333	Storeria	hidalgoensis	M	20	6.5	4.7	9	_
AMNH	160337	Storeria	hidalgoensis	M	23	6	5	10	blunt_tail
AMNH	160334	Storeria	hidalgoensis	M	22	8	5	9.5	_
AMNH	160329	Storeria	hidalgoensis	M	20	6	4.7	8.8	_
AMNH	128094	Storeria	occipitomaculata	F	19	5	5.5	9.6	occipitomaculata
AMNH	119692	Storeria	occipitomaculata	F	20.5	4.7	5.6	10	occipitomaculata
LSU	127426	Storeria	occipitomaculata	F	22.5	5	5.7	10.2	occipitomaculata
LSU	128095	Storeria	occipitomaculata	F	21	4.7	4.8	9.6	occipitomaculata
AMNH	125076	Storeria	occipitomaculata	F	22.5	5	5.1	9.2	occipitomaculata;_gravid
AMNH	128096	Storeria	occipitomaculata	F	18.5	5	4.8	9.2	occipitomaculata
AMNH	128091	Storeria	occipitomaculata	F	17.5	4.5	4.8	8.9	occipitomaculata
AMNH	3388	Storeria	occipitomaculata	F	21	5.2	5.1	10	occipitomaculata
AMNH	142275	Storeria	occipitomaculata	F	18.5	4.5	5	9.6	occipitomaculata
AMNH	142277	Storeria	occipitomaculata	F	20	5.2	4.8	9.7	occipitomaculata
AMNH	139092	Storeria	occipitomaculata	F	20.5	5.7	4.8	9.9	occipitomaculata
AMNH	139090	Storeria	occipitomaculata	F	21	5.2	4.9	10.2	occipitomaculata
AMNH	139091	Storeria	occipitomaculata	F	21	5.5	4.9	10	occipitomaculata
AMNH	139093	Storeria	occipitomaculata	F	20	5.2	4.5	9.5	occipitomaculata
AMNH	136263	Storeria	occipitomaculata	F	23.2	5.7	5.6	10.7	occipitomaculata
AMNH	130912	Storeria	occipitomaculata	F	18.5	4.2	4.7	9.3	occipitomaculata
AMNH	139088	Storeria	occipitomaculata	F	16.5	4.2	4.6	8.7	occipitomaculata
AMNH	162378	Storeria	occipitomaculata	F	21	5.2	4.8	10.3	occipitomaculata
AMNH	115759	Storeria	occipitomaculata	F	16	4.7	4.2	8.5	occipitomaculata
AMNH	38178	Storeria	occipitomaculata	F	20	4.7	4.6	9.3	occipitomaculata;_gravid
AMNH	128097	Storeria	occipitomaculata	M	15.5	5	4.5	8.4	occipitomaculata
AMNH	125078	Storeria	occipitomaculata	M	15.5	5	4.8	8.7	occipitomaculata
AMNH	127427	Storeria	occipitomaculata	M	21	5.2	4.5	10	occipitomaculata;_slightly_blunt_tail
AMNH	125077	Storeria	occipitomaculata	M	19	4.5	5	9.8	occipitomaculata;_slightly_blunt_tail
AMNH	125079	Storeria	occipitomaculata	M	17	5.2	4.9	9.4	occipitomaculata
AMNH	128092	Storeria	occipitomaculata	M	16.5	5.2	4.6	8.7	occipitomaculata
AMNH	130085	Storeria	occipitomaculata	M	17.2	5.3	4.8	9.1	occipitomaculata
AMNH	65795	Storeria	occipitomaculata	M	17	5	4.3	9.2	occipitomaculata
AMNH	63623	Storeria	occipitomaculata	M	19	6.3	4.4	9.8	occipitomaculata
AMNH	46249	Storeria	occipitomaculata	M	24	7	6.2	10.5	occipitomaculata
AMNH	63510	Storeria	occipitomaculata	M	21	6	5.5	10.5	occipitomaculata
AMNH	63516	Storeria	occipitomaculata	M	16	5	4.5	9	occipitomaculata
AMNH	123857	Storeria	occipitomaculata	M	19	6.2	5	9.2	occipitomaculata
AMNH	131385	Storeria	occipitomaculata	M	14	4.7	3.9	7.8	occipitomaculata
AMNH	144501	Storeria	occipitomaculata	M	16.5	5.5	4	8.8	occipitomaculata
AMNH	75807	Storeria	occipitomaculata	M	19	5.5	5.1	9	occipitomaculata
AMNH	130456	Storeria	occipitomaculata	M	21.5	6.2	5	9.8	occipitomaculata
AMNH	97226	Storeria	occipitomaculata	M	16	4.7	4.3	8.7	occipitomaculata
AMNH	98473	Storeria	occipitomaculata	M	16.5	5.3	4.3	8.4	occipitomaculata
AMNH	123854	Storeria	occipitomaculata	M	21	6.7	5.2	10.5	occipitomaculata
AMNH	40792	Storeria	storeriodes	F	25.5	7	5.5	11.7	_
AMNH	40790	Storeria	storeriodes	F	33	8.5	6.3	12.7	_
AMNH	77878	Storeria	storeriodes	F	26	7.5	5.7	11.3	sex_is_assumed
AMNH	40789	Storeria	storeriodes		21	6	4.6	10	sex_unknown
AMNH	162404	Thamnophis	atratus	F	45.5	13.5	10	22	_
AMNH	57421	Thamnophis	atratus	F	41.5	15	11.5	23	_
AMNH	160378	Thamnophis	atratus	F	44	16	11	22	_
LSU	40666	Thamnophis	atratus	F	45	16	13.5	26.5	_
LSU	36750	Thamnophis	atratus	F	63	20.5	15	33.7	_
LSU	39089	Thamnophis	atratus	F	49.5	17	11.2	24.3	_
LSU	40017	Thamnophis	atratus	F	44.5	15	10.5	23	_
LSU	36705	Thamnophis	atratus	F	51	17.5	13	28	very_slightly_blunt_tail
LSU/Tulane	27867	Thamnophis	atratus	F	68.5	19.5	18	33.6	_
LSU/Tulane	31168	Thamnophis	atratus	F	55	18.5	14.3	27.3	gravid
LSU	40549	Thamnophis	atratus	F	44	14.7	11.5	23.7	juvenile?_CHECK
LSU	40650	Thamnophis	atratus	F	55.5	16	14	27	gravid;_very_slightly_blunt_tail
LSU	40546	Thamnophis	atratus	F	53	16.5	13	26.8	_
LSU	40543	Thamnophis	atratus	F	44	16	11.2	23.6	_
LSU	40545	Thamnophis	atratus	F	53.5	13	12.4	26.4	slightly_blunt_tail
LSU/Tulane	29387	Thamnophis	atratus	F	46.5	15.5	12.6	22.5	_
LSU	34577	Thamnophis	atratus	F	49	16	13	28	gravid
LSU	34580	Thamnophis	atratus	F	45	14	11.5	24.7	very_slightly_blunt_tail
LSU	34574	Thamnophis	atratus	F	49	16.5	14.5	29	gravid;_very_slightly_blunt_tail
LSU	16614	Thamnophis	atratus	F	48	15	11	23	gravid
LSU	46845	Thamnophis	atratus	M	59	18	13.2	27.7	_
LSU	46844	Thamnophis	atratus	M	55	19	12	25.6	_
LSU	40029	Thamnophis	atratus	M	54	20	13	26	_
LSU	36700	Thamnophis	atratus	M	50	18	11.7	24.7	_
LSU	39099	Thamnophis	atratus	M	51.5	18	11.5	24.7	_
LSU	36752	Thamnophis	atratus	M	38	13	9.5	20.8	juvenile?_CHECK
LSU	40022	Thamnophis	atratus	M	54.5	16.5	13	26.5	_
LSU	36699	Thamnophis	atratus	M	39	15	9.3	20.2	_
LSU	36751	Thamnophis	atratus	M	53.5	18	12.5	25.6	very_slightly_blunt_tail
LSU	36701	Thamnophis	atratus	M	40	14.5	10	20	_
LSU	40547	Thamnophis	atratus	M	47.5	17.5	11	22	_
LSU	40548	Thamnophis	atratus	M	51.5	15	13	24.6	slightly_blunt_tail
LSU	40544	Thamnophis	atratus	M	48.5	16.5	10.4	23	_
LSU	40699	Thamnophis	atratus	M	39.5	12	9.5	19	slightly_blunt_tail
LSU	40695	Thamnophis	atratus	M	42.5	15.5	9.6	20.3	_
LSU	34572	Thamnophis	atratus	M	34	12	9.2	18.7	very_slightly_blunt_tail
LSU	40249	Thamnophis	atratus	M	45	16.5	12.5	24.2	_
LSU	40689	Thamnophis	atratus	M	38.5	14	9.5	20	_
LSU	40690	Thamnophis	atratus	M	36	12.5	10	20	_
AMNH	60234	Thamnophis	brachystoma	F	31.5	11.3	5	12.2	_
AMNH	46079	Thamnophis	brachystoma	F	27.5	8	5.5	12	_
AMNH	130459	Thamnophis	brachystoma	F	37	10	7	14	_
AMNH	162406	Thamnophis	brachystoma	F	29.5	10.2	6.5	12.7	_
AMNH	130556	Thamnophis	brachystoma	F	30.5	9.5	6	12.7	_
AMNH	151633	Thamnophis	brachystoma	F	30	9	6.4	14	_
AMNH	151635	Thamnophis	brachystoma	F	25.5	8.5	5.6	12	_
AMNH	152231	Thamnophis	brachystoma	F	28.5	9	6	13	_
AMNH	152233	Thamnophis	brachystoma	F	30	8.5	6	12.7	_
AMNH	151628	Thamnophis	brachystoma	F	27	7.5	5.6	12.4	_
AMNH	151640	Thamnophis	brachystoma	F	30.5	9.5	6.2	13.2	_
AMNH	60240	Thamnophis	brachystoma	M	30	10.7	5	11.7	_
AMNH	60233	Thamnophis	brachystoma	M	26	9.2	5	12	_
AMNH	60225	Thamnophis	brachystoma	M	29.6	11	5.5	13	_
AMNH	60236	Thamnophis	brachystoma	M	25.5	10	5	11	_
AMNH	60243	Thamnophis	brachystoma	M	29.5	10.2	5	12.8	_
AMNH	60241	Thamnophis	brachystoma	M	31.2	10	5	13	_
AMNH	60226	Thamnophis	brachystoma	M	30	9.5	5	12	_
AMNH	60231	Thamnophis	brachystoma	M	33.5	11.2	5	13	_
AMNH	60230	Thamnophis	brachystoma	M	30	9	5.5	12	_
AMNH	60242	Thamnophis	brachystoma	M	24.5	8.2	5	11	_
AMNH	60228	Thamnophis	brachystoma	M	25	8.5	5.2	12	_
AMNH	60222	Thamnophis	brachystoma	M	28.2	11.2	5.6	12	_
AMNH	60238	Thamnophis	brachystoma	M	32	10	5.7	12.5	_
AMNH	60229	Thamnophis	brachystoma	M	27	10.5	5.7	12	_
AMNH	60227	Thamnophis	brachystoma	M	27.5	9.7	5	12	_
AMNH	60224	Thamnophis	brachystoma	M	32	11	6	13	_
AMNH	105887	Thamnophis	brachystoma	M	28	10.5	6.5	13	_
AMNH	105886	Thamnophis	brachystoma	M	30	10	6	12.6	_
AMNH	105888	Thamnophis	brachystoma	M	35	12	6	13	_
AMNH	151634	Thamnophis	brachystoma	M	27.5	9.5	6	12	_
AMNH	122042	Thamnophis	butleri	F	38.5	10	9.4	17.5	_
AMNH	122039	Thamnophis	butleri	F	37.5	10.5	10	16	_
AMNH	122040	Thamnophis	butleri	F	36.5	10	8.3	16.3	_
AMNH	121994	Thamnophis	butleri	F	36	9.2	8.6	15.8	_
AMNH	122003	Thamnophis	butleri	F	35	10	11	18	_
AMNH	122008	Thamnophis	butleri	F	40	11.5	11	18	_
AMNH	121993	Thamnophis	butleri	F	41	9.8	9.2	16	_
AMNH	122007	Thamnophis	butleri	F	35	10	10	16.6	_
AMNH	122015	Thamnophis	butleri	F	37	10	7.5	16.7	_
AMNH	122000	Thamnophis	butleri	F	35	10	10	16	_
AMNH	119991	Thamnophis	butleri	F	35	10	7.5	15.7	_
AMNH	76178	Thamnophis	butleri	F	33	9	8.3	16	_
AMNH	162407	Thamnophis	butleri	F	35.5	11.2	8.5	16.6	_
AMNH	122043	Thamnophis	butleri	M	41	12.3	8.5	16	_
AMNH	122021	Thamnophis	butleri	M	38	10.7	8.7	15.8	_
AMNH	122018	Thamnophis	butleri	M	36.5	11	8.6	15	_
AMNH	122017	Thamnophis	butleri	M	38.2	11.6	9	16	_
AMNH	122019	Thamnophis	butleri	M	38	12	8.6	14.7	_
AMNH	122026	Thamnophis	butleri	M	33.8	11	8	14.5	_
AMNH	122025	Thamnophis	butleri	M	42	13.2	9	16.6	_
AMNH	122027	Thamnophis	butleri	M	46	14	9.5	18.7	_
AMNH	122024	Thamnophis	butleri	M	38.6	8.7 - blunt tail?	8	15.4	_
AMNH	121997	Thamnophis	butleri	M	32.3	9.5	8	15.3	_
AMNH	122044	Thamnophis	butleri	M	38	14.2	10	18	_
AMNH	122041	Thamnophis	butleri	M	38	12.2	9	17	_
AMNH	122033	Thamnophis	butleri	M	32	11	8.6	16	_
AMNH	122031	Thamnophis	butleri	M	37.5	11.5	8	16	_
AMNH	122028	Thamnophis	butleri	M	32.5	11.7	8	14.4	_
AMNH	76180	Thamnophis	butleri	M	32.5	12	8	16.4	_
AMNH	76179	Thamnophis	butleri	M	36	10.5	8	16	_
AMNH	104389	Thamnophis	chrysosephalus	F	50.5	16.5	11.5	25	_
AMNH	104388	Thamnophis	chrysosephalus	F	47.5	15.5	12	23	_
AMNH	91095	Thamnophis	chrysosephalus	F	46.5	16.5	11.6	24	_
AMNH	106988	Thamnophis	chrysosephalus	F	43.5	15.5	12.4	23	_
AMNH	106989	Thamnophis	chrysosephalus	F	39	12.5	10	20.6	_
AMNH	110640	Thamnophis	chrysosephalus	F	55	17	14.5	25.7	_
AMNH	110641	Thamnophis	chrysosephalus	F	40.5	13.5	9.6	20	_
AMNH	97869	Thamnophis	chrysosephalus	F	38	13	10.5	20.3	_
AMNH	97867	Thamnophis	chrysosephalus	F	38	13	10.6	21	_
AMNH	97868	Thamnophis	chrysosephalus	F	39.5	14.5	11	22.7	_
AMNH	103075	Thamnophis	chrysosephalus	F	43	15	12	24	_
AMNH	103079	Thamnophis	chrysosephalus	F	37.5	12	10	20	_
AMNH	103073	Thamnophis	chrysosephalus	F	37.5	13	10.8	20	_
AMNH	91094	Thamnophis	chrysosephalus	M	38.5	13.5	10	18.5	_
AMNH	72503	Thamnophis	chrysosephalus	M	39.5	13.5	9	19	_
AMNH	97854	Thamnophis	chrysosephalus	M	30.5	11.5	8.5	17.4	_
AMNH	97871	Thamnophis	chrysosephalus	M	39	13.5	9.3	18.4	_
AMNH	97856	Thamnophis	chrysosephalus	M	35.5	13	8.7	18.2	_
AMNH	97855	Thamnophis	chrysosephalus	M	32.5	12	8.7	18.7	_
AMNH	103077	Thamnophis	chrysosephalus	M	36.5	13	8.7	19	_
AMNH	103076	Thamnophis	chrysosephalus	M	35.5	12.5	9.5	19	_
AMNH	103069	Thamnophis	chrysosephalus	M	36	13	9	18.2	_
AMNH	103072	Thamnophis	chrysosephalus	M	32.5	11.5	8.3	17	_
AMNH	103083	Thamnophis	chrysosephalus	M	35.5	13	9.5	18.5	_
AMNH	9838	Thamnophis	couchii	F	53.5	16	11	27	gravid,_messed_up_head
AMNH	57423	Thamnophis	couchii	F	37	11.5	9	21	_
AMNH	171038	Thamnophis	couchii	F	49	14.5	13.7	24.6	aquaticus
MVZ	46819	Thamnophis	couchii	F	53	20.2	11.5	27.9	_
MVZ	18747	Thamnophis	couchii	F	46	15	12.3	23.7	_
MVZ	46820	Thamnophis	couchii	F	51.2	17.5	11.5	28.5	_
MVZ	18767	Thamnophis	couchii	F	51	16	12.8	24.6	_
MVZ	18765	Thamnophis	couchii	F	54.5	17.5	12.1	25.6	_
MVZ	5898	Thamnophis	couchii	F	42.7	14.5	12.2	21.4	_
MVZ	58132	Thamnophis	couchii	F	65.5	20	15.8	33.3	_
MVZ	10962	Thamnophis	couchii	F	50	15	11	26.2	_
MVZ	9994	Thamnophis	couchii	F	64.5	16.5	13.7	28.6	_
MVZ	149639	Thamnophis	couchii	F	62.7	17	13.7	31	_
MVZ	5904	Thamnophis	couchii	F	49.5	17.3	12.6	26.2	_
MVZ	9993	Thamnophis	couchii	F	51	14	12.4	26.6	_
MVZ	10964	Thamnophis	couchii	F	64	20	17.4	35	_
MVZ	149631	Thamnophis	couchii	F	57	17	13.7	29.4	_
MVZ	10963	Thamnophis	couchii	F	53	15.5	14.9	28	_
MVZ	149634	Thamnophis	couchii	F	48.5	15	11.4	26.7	_
MVZ	6685	Thamnophis	couchii	F	77	25	21	38.5	_
MVZ	5899	Thamnophis	couchii	F	58	16.5	11.3	25.5	very_slightly_blunt_tail
MVZ	149628	Thamnophis	couchii	F	44	13.7	9.5	23.6	_
MVZ	149638	Thamnophis	couchii	F	38	13	10.3	21.8	_
MVZ	245812	Thamnophis	couchii	F	44	15	10.8	22.6	_
MVZ	18825	Thamnophis	couchii	F	55.3	16.2	13	26.9	very_slightly_blunt_tail
AMNH	108191	Thamnophis	couchii	M	44	16	10.7	22.6	_
AMNH	108193	Thamnophis	couchii	M	41	15.5	10	20.5	_
AMNH	108320	Thamnophis	couchii	M	34.5	12.5	8	17.7	_
MVZ	18748	Thamnophis	couchii	M	48.5	15	10.4	21.2	_
MVZ	5893	Thamnophis	couchii	M	53.5	14	10.5	23.7	_
MVZ	18830	Thamnophis	couchii	M	46.3	14.5	10.6	22	_
MVZ	245811	Thamnophis	couchii	M	50.5	17.5	11.3	24.7	very_slightly_blunt_tail
MVZ	10749	Thamnophis	couchii	M	42.7	15.2	11.5	22.5	_
MVZ	19202	Thamnophis	couchii	M	55	17	10.6	23	_
MVZ	149626	Thamnophis	couchii	M	37	13	9	20	juvenile?
MVZ	18749	Thamnophis	couchii	M	49.5	17.5	11	22.4	_
MVZ	245814	Thamnophis	couchii	M	59.5	22.2	14	27.1	_
MVZ	245815	Thamnophis	couchii	M	53.5	20	14	25.4	_
MVZ	18750	Thamnophis	couchii	M	53	17	12	23.5	_
MVZ	149632	Thamnophis	couchii	M	50.5	17.5	11	27.3	_
MVZ	18751	Thamnophis	couchii	M	51	17	12	22.8	_
MVZ	74470	Thamnophis	couchii	M	63.2	21.5	13.2	27.8	_
MVZ	149633	Thamnophis	couchii	M	39	13	9.5	20.6	_
MVZ	18826	Thamnophis	couchii	M	45.7	15	11	22.4	_
MVZ	18770	Thamnophis	couchii	M	40.7	14	8.6	19.7	_
MVZ	245817	Thamnophis	couchii	M	44.5	17.5	10	21.5	_
MVZ	40433	Thamnophis	cyrtopsis	F	51.5	14	13.5	26.4	_
MVZ	40432	Thamnophis	cyrtopsis	M	45	14.5	9	20.3	_
AMNH	74434	Thamnophis	cyrtopsis cyrtopsis	F	56.5	18	15	30.5	_
AMNH	75117	Thamnophis	cyrtopsis cyrtopsis	F	47	16.5	15	25.7	_
AMNH	74563	Thamnophis	cyrtopsis cyrtopsis	F	66	17.5	14.5	28.4	_
AMNH	94855	Thamnophis	cyrtopsis cyrtopsis	F	48.5	17	14	25	_
AMNH	62797	Thamnophis	cyrtopsis cyrtopsis	F	67	16.5	20	35	_
AMNH	5298	Thamnophis	cyrtopsis cyrtopsis	F	59.5	16	18.5	29	_
AMNH	26073	Thamnophis	cyrtopsis cyrtopsis	F	64.5	19	19	31.5	_
AMNH	3192	Thamnophis	cyrtopsis cyrtopsis	F	43.5	14.5	14	22	_
AMNH	3189	Thamnophis	cyrtopsis cyrtopsis	F	48	15.5	14.5	23.3	_
AMNH	138629	Thamnophis	cyrtopsis cyrtopsis	F	60.5	17.5	16	28	_
AMNH	67318	Thamnophis	cyrtopsis cyrtopsis	F	46.5	15	11.7	24.4	_
AMNH	68956	Thamnophis	cyrtopsis cyrtopsis	F	43	13.5	10.6	22	_
AMNH	68444	Thamnophis	cyrtopsis cyrtopsis	F	49	15.5	12	22	_
AMNH	68383	Thamnophis	cyrtopsis cyrtopsis	F	64.5	21	16.5	30	_
AMNH	87316	Thamnophis	cyrtopsis cyrtopsis	F	55.5	16	14	27	_
AMNH	87318	Thamnophis	cyrtopsis cyrtopsis	F	47	15	12	24	_
AMNH	87317	Thamnophis	cyrtopsis cyrtopsis	F	64	21.5	17.5	32	_
AMNH	3186	Thamnophis	cyrtopsis cyrtopsis	F	47.5	15.5	12	23	_
AMNH	147901	Thamnophis	cyrtopsis cyrtopsis	F	43	13.5	12	21.5	_
AMNH	118024	Thamnophis	cyrtopsis cyrtopsis	F	47.5	16.5	12	24.4	_
AMNH	111206	Thamnophis	cyrtopsis cyrtopsis	M	49	14.5	11.5	22.4	_
AMNH	111205	Thamnophis	cyrtopsis cyrtopsis	M	52	18	13.7	23.7	_
AMNH	26071	Thamnophis	cyrtopsis cyrtopsis	M	50	17	13.6	25.5	_
AMNH	26074	Thamnophis	cyrtopsis cyrtopsis	M	45.5	15.5	13	22.6	_
AMNH	109454	Thamnophis	cyrtopsis cyrtopsis	M	44	15	12.5	21	_
AMNH	109453	Thamnophis	cyrtopsis cyrtopsis	M	49	17	13	23.3	_
AMNH	68303	Thamnophis	cyrtopsis cyrtopsis	M	44.5	15.5	10	21.7	_
AMNH	89598	Thamnophis	cyrtopsis cyrtopsis	M	49	14.5	12.8	21.4	_
AMNH	67321	Thamnophis	cyrtopsis cyrtopsis	M	52	18	14.4	25	_
AMNH	68375	Thamnophis	cyrtopsis cyrtopsis	M	49	16	10	23	_
AMNH	68349	Thamnophis	cyrtopsis cyrtopsis	M	46	15	11.5	21	_
AMNH	68374	Thamnophis	cyrtopsis cyrtopsis	M	42.5	15.5	10	20.5	_
AMNH	64398	Thamnophis	cyrtopsis cyrtopsis	M	51	16	11.5	22.7	_
AMNH	88722	Thamnophis	cyrtopsis cyrtopsis	M	44	15.5	11	21	_
AMNH	88723	Thamnophis	cyrtopsis cyrtopsis	M	52	16.5	14	23.4	_
AMNH	138257	Thamnophis	cyrtopsis cyrtopsis	M	47	16	11.4	21.8	_
AMNH	38302	Thamnophis	elegans vagrans	F	51	17.5	15	27	_
AMNH	38303	Thamnophis	elegans vagrans	F	46.5	14.5	12.6	22	_
AMNH	38300	Thamnophis	elegans vagrans	F	45.5	15.5	14	24	_
AMNH	38308	Thamnophis	elegans vagrans	F	46.5	13.5	12.3	22.5	_
AMNH	64074	Thamnophis	elegans vagrans	F	47	16.5	16.7	28	_
AMNH	127634	Thamnophis	elegans vagrans	F	52	16.5	14.5	25.5	_
AMNH	75966	Thamnophis	elegans vagrans	F	57.5	17.2	16	28.6	_
AMNH	107099	Thamnophis	elegans vagrans	F	44	16	14.2	24	_
AMNH	107103	Thamnophis	elegans vagrans	F	53.5	16.7	15	30	_
AMNH	97796	Thamnophis	elegans vagrans	F	60.5	17.5	16	31	_
AMNH	66545	Thamnophis	elegans vagrans	F	45	14	11	20	_
AMNH	99367	Thamnophis	elegans vagrans	F	68	20	15	31	pregnant
AMNH	115854	Thamnophis	elegans vagrans	F	50	15.5	13	24	_
AMNH	107105	Thamnophis	elegans vagrans	F	43	13	10.7	22	_
AMNH	85026	Thamnophis	elegans vagrans	F	46.5	16	13	25	messed_up_head
AMNH	38313	Thamnophis	elegans vagrans	M	43	15	9	20	_
AMNH	38311	Thamnophis	elegans vagrans	M	41.5	15	10.5	21	_
AMNH	64075	Thamnophis	elegans vagrans	M	39.5	14	9	19.5	_
AMNH	80179	Thamnophis	elegans vagrans	M	45.5	18	12	25	_
AMNH	108164	Thamnophis	elegans vagrans	M	40	15	8.5	20	_
AMNH	74686	Thamnophis	elegans vagrans	M	53.5	18.5	12	24.7	_
AMNH	62054	Thamnophis	elegans vagrans	M	44.5	16.3	10	21	_
AMNH	142598	Thamnophis	elegans vagrans	M	48	15	14.7	26	_
AMNH	62051	Thamnophis	elegans vagrans	M	41.5	15.5	11	20	_
AMNH	115857	Thamnophis	elegans vagrans	M	47.5	17.5	12	23.6	_
AMNH	97806	Thamnophis	elegans vagrans	M	49	15.5	11	21	_
AMNH	99368	Thamnophis	elegans vagrans	M	40	14	10	19	_
AMNH	13602	Thamnophis	elegans vagrans	M	44.5	15.5	10.5	22.4	_
AMNH	17836	Thamnophis	elegans vagrans	M	43.7	15	12	20.4	_
AMNH	107104	Thamnophis	elegans vagrans	M	40	15	9.4	19.3	_
AMNH	107106	Thamnophis	elegans vagrans	M	40	16	10.8	19.4	_
AMNH	115855	Thamnophis	elegans vagrans	M	49.5	18	12	23.6	_
AMNH	118031	Thamnophis	eques [eques]	F	69	17.5	19.5	37.6	_
AMNH	118029	Thamnophis	eques [eques]	F	56	14	15	27.8	_
AMNH	106584	Thamnophis	eques [eques]	F	65.5	18.5	16	35	_
AMNH	96675	Thamnophis	eques [eques]	F	63	17	16.2	29.2	_
AMNH	148843	Thamnophis	eques [eques]	F	86	23	22	47	_
AMNH	148842	Thamnophis	eques [eques]	F	74	21	20.5	40	_
AMNH	148806	Thamnophis	eques [eques]	F	75	19	21	38	_
AMNH	148837	Thamnophis	eques [eques]	F	63	19	21	40	_
AMNH	148805	Thamnophis	eques [eques]	F	88	22.5	23.5	42.5	_
AMNH	148846	Thamnophis	eques [eques]	F	76	21	21	40.5	_
AMNH	148845	Thamnophis	eques [eques]	F	64.5	16.5	17.6	35.5	_
AMNH	94901	Thamnophis	eques [eques]	F	73	19	19	36	_
AMNH	94963	Thamnophis	eques [eques]	F	55	14	13	27	_
AMNH	95041	Thamnophis	eques [eques]	F	62.5	16	18	32.3	_
AMNH	149054	Thamnophis	eques [eques]	F	46	13	13.8	25	_
AMNH	118028	Thamnophis	eques [eques]	M	52.5	14.5	12	24	_
AMNH	71362	Thamnophis	eques [eques]	M	48.5	18	12.5	25	_
AMNH	118026	Thamnophis	eques [eques]	M	44	13	12.5	22	_
AMNH	94965	Thamnophis	eques [eques]	M	47.5	17	10.8	22	_
AMNH	148891	Thamnophis	eques [eques]	M	46.5	15	12	24	_
AMNH	148890	Thamnophis	eques [eques]	M	52	15.5	12.5	24.5	_
AMNH	89602	Thamnophis	eques [eques]	M	38.5	11	10.7	19.8	_
AMNH	71336	Thamnophis	eques [eques]	M	40.5	12.5	11	20	_
AMNH	148836	Thamnophis	eques [eques]	M	60	20	16	31.4	_
AMNH	148838	Thamnophis	eques [eques]	M	55	18.5	13.5	29	_
AMNH	148840	Thamnophis	eques [eques]	M	61	20	15.3	29	_
AMNH	148839	Thamnophis	eques [eques]	M	59	19	15.5	29.5	_
AMNH	149055	Thamnophis	eques [eques]	M	45	13	10.8	22.2	_
AMNH	149060	Thamnophis	eques [eques]	M	46	12	10	21.3	_
AMNH	89601	Thamnophis	eques [eques]	M	37.5	11	10.4	18	_
AMNH	85147	Thamnophis	eques [eques]	M	37.5	12.5	10	19	_
AMNH	94960	Thamnophis	eques [eques]	M	54.5	15.5	15	27	_
LSU	16418	Thamnophis	errans	F	48	15	11.8	24	_
LSU	16419	Thamnophis	errans	F	46	15	10.5	24.3	_
AMNH	118023	Thamnophis	errans	F	47	15	10.8	26.4	gravid
AMNH	160383	Thamnophis	errans	F	33.5	10.2	8.5	18.8	_
MVZ	66107	Thamnophis	errans	F	55	17.5	14.7	32.1	_
MVZ	59277	Thamnophis	errans	F	44.5	14.5	12	26.5	_
MVZ	59274	Thamnophis	errans	F	53	16.5	13.8	30.2	_
MVZ	59283	Thamnophis	errans	F	44	14.5	10	24.6	_
MVZ	59278	Thamnophis	errans	F	48.5	16	10.5	25.4	_
MVZ	59279	Thamnophis	errans	F	34.5	11.7	9	20.6	_
MVZ	59281	Thamnophis	errans	F	37.5	12.4	9.6	21.2	_
MVZ	59275	Thamnophis	errans	F	36.5	13	8	21	_
LSU	40836	Thamnophis	errans	M	38.5	14	9.7	20	_
AMNH	91106	Thamnophis	errans	M	35	12.5	8.5	18.8	_
LSU	43836	Thamnophis	exsul	M	26	7	7.2	13	juvenile?_CHECK
AMNH	160384	Thamnophis	exsul	M	35.5	10	8.2	16.6	_
MVZ	256864	Thamnophis	fulvus	F	40.5	11	9.5	21.7	_
LSU	23835	Thamnophis	fulvus	F	46	14	11.5	24.6	_
LSU	39959	Thamnophis	fulvus	F	39	11.5	10.5	22	juvenile?_CHECK
LSU	57127	Thamnophis	fulvus	F	50	13	13.3	28.2	_
AMNH	91488	Thamnophis	fulvus	F	49	13	12.6	26	_
LSU	39807	Thamnophis	fulvus	F	44	10.5	10	22.3	blunt_tail
MVZ	146982	Thamnophis	fulvus	F	45.5	14.5	12.6	26.4	_
MVZ	171547	Thamnophis	fulvus	F	55.5	15	15	28.6	_
MVZ	149114	Thamnophis	fulvus	F	44	10.5	9.8	22.6	_
LSU	23833	Thamnophis	fulvus	M	44.5	14	11.3	22.2	_
LSU	36590	Thamnophis	fulvus	M	27.5	8.5	8	15.8	juvenile?_CHECK
LSU	23832	Thamnophis	fulvus	M	39	12	9.4	20	_
MVZ	143518	Thamnophis	fulvus	M	43	13	10.4	21.2	_
MVZ	143519	Thamnophis	fulvus	M	43.5	12.7	10.4	22.2	very_slightly_blunt_tail
MVZ	130822	Thamnophis	fulvus	M	41	13.5	9.5	21.1	_
MVZ	143523	Thamnophis	fulvus	M	40.5	12.5	9.5	19.8	_
MVZ	131727	Thamnophis	fulvus	M	29.5	8.5	7.8	16.9	juvenile?
MVZ	149113	Thamnophis	fulvus	M	34.5	11	7.3	18	_
MVZ	160499	Thamnophis	fulvus	M	28.5	9.5	7.7	15.7	_
LSU	39691	Thamnophis	gigas	F	93	18.5	22	45.5	severed_tail
LSU	8069	Thamnophis	gigas	F	109	27	22.5	48	_
LSU	35176	Thamnophis	gigas	F	85	12	23	48.5	severed_tail
LSU	44369	Thamnophis	gigas	F	78	17	18.5	37.5	gravid
LSU	44386	Thamnophis	gigas	F	63	15.5	14	31.4	gravid;_slightly_blunt_tail
LSU	8066	Thamnophis	gigas	F	88	19	21.4	47.9	blunt_tail
LSU	8067	Thamnophis	gigas	F	76	18	17.5	38	_
LSU	34760	Thamnophis	gigas	F	85.5	27	23.6	48.6	_
MVZ	33662	Thamnophis	gigas	F	84	21	19.5	37.2	_
MVZ	25312	Thamnophis	gigas	F	84.2	23.5	20.2	39	_
MVZ	52254	Thamnophis	gigas	F	83	23	24.5	45.3	_
MVZ	28352	Thamnophis	gigas	F	88	24.5	21.6	43.5	_
MVZ	34945	Thamnophis	gigas	F	81	20	18.2	39	_
LSU	36667	Thamnophis	gigas	M	64	22.5	16	33	_
LSU	8068	Thamnophis	gigas	M	68	22	14.3	34.2	very_slightly_blunt_tail
LSU	44368	Thamnophis	gigas	M	69	23.5	15	33.4	blunt_tail
LSU	45802	Thamnophis	gigas	M	67	20	14.8	30.5	_
LSU	45410	Thamnophis	gigas	M	37.5	11.5	9.2	19	possibly_juvenile
MVZ	25311	Thamnophis	gigas	M	71.5	22.5	16	33	_
AMNH	107002	Thamnophis	godmani	F	37.5	10.5	10.5	20.5	_
AMNH	104394	Thamnophis	godmani	F	43	12.5	13.4	25	_
AMNH	106993	Thamnophis	godmani	F	37	11	11	21.4	_
AMNH	89609	Thamnophis	godmani	F	39.5	11	10.2	22	_
AMNH	91101	Thamnophis	godmani	F	38	10.5	12	21.6	_
AMNH	106995	Thamnophis	godmani	F	36.5	10.5	10.6	21	_
AMNH	72501	Thamnophis	godmani	F	50.5	16.5	16	28.6	_
AMNH	72500	Thamnophis	godmani	F	54.5	16.5	17	30	_
AMNH	100924	Thamnophis	godmani	F	40.5	11	11.5	22.5	_
AMNH	103093	Thamnophis	godmani	F	41.5	10	12.4	23.6	_
AMNH	103101	Thamnophis	godmani	F	46	12.5	14	26.3	_
AMNH	103094	Thamnophis	godmani	F	36.5	10.5	11	20.4	_
AMNH	97872	Thamnophis	godmani	F	42	12	11	23.3	_
AMNH	97887	Thamnophis	godmani	F	40	12	13	23.6	_
AMNH	97886	Thamnophis	godmani	F	37	11.5	11.7	21.2	_
AMNH	106994	Thamnophis	godmani	M	41	13.5	10.7	20	_
AMNH	107004	Thamnophis	godmani	M	38	12	10	20	_
AMNH	100921	Thamnophis	godmani	M	34	11.5	8.6	18.7	_
AMNH	100922	Thamnophis	godmani	M	35.5	12	9.5	17.5	_
AMNH	103103	Thamnophis	godmani	M	35.5	12.5	9.8	20	_
AMNH	103092	Thamnophis	godmani	M	37	11.5	9.5	18.3	_
AMNH	103090	Thamnophis	godmani	M	33.5	11	8.7	17.1	_
AMNH	97873	Thamnophis	godmani	M	35	11.5	9	17.7	_
AMNH	97888	Thamnophis	godmani	M	39.5	13	10.6	20.4	_
AMNH	97874	Thamnophis	godmani	M	35	11	8	17	_
AMNH	97880	Thamnophis	godmani	M	31	10	8	16.8	_
AMNH	82010	Thamnophis	hammondii	F	57	17	15	29	_
AMNH	86585	Thamnophis	hammondii	F	38	11.5	10.7	20	juvenile?
AMNH	44366	Thamnophis	hammondii	F	47	13.5	12	25	_
AMNH	44367	Thamnophis	hammondii	F	53	14	13.3	27	_
MVZ	63696	Thamnophis	hammondii	F	85.5	21.5	22.6	42.2	_
MVZ	742	Thamnophis	hammondii	F	66.5	16	18	35.8	slightly_blunt_tail?
MVZ	97077	Thamnophis	hammondii	F	63.2	17	13	29	_
MVZ	13790	Thamnophis	hammondii	F	67	19	17	36	_
MVZ	117380	Thamnophis	hammondii	F	62	19	18.3	35	_
MVZ	7174	Thamnophis	hammondii	F	64.5	15.5	14.8	31.5	slightly_damaged_tail
MVZ	13856	Thamnophis	hammondii	F	62	16	15.3	30	_
MVZ	34638	Thamnophis	hammondii	F	58	17.3	13.5	31.1	_
MVZ	10678	Thamnophis	hammondii	F	45.7	13	11.8	24.1	_
MVZ	128497	Thamnophis	hammondii	F	63	15	17	37.4	_
MVZ	34640	Thamnophis	hammondii	F	50	14.2	13.5	29.7	very_slightly_blunt_tail
MVZ	55766	Thamnophis	hammondii	F	42.5	13.2	10.7	23.5	_
MVZ	35425	Thamnophis	hammondii	F	45	14	10.4	23.8	_
MVZ	13784	Thamnophis	hammondii	F	62.5	15.5	14.7	30	_
MVZ	42617	Thamnophis	hammondii	F	50	14	11.5	24.1	_
MVZ	85404	Thamnophis	hammondii	F	49	13.5	11.5	23.7	_
MVZ	55773	Thamnophis	hammondii	F	67.2	19.5	18	35.2	_
MVZ	757	Thamnophis	hammondii	F	50	14.2	11	22.7	_
MVZ	35354	Thamnophis	hammondii	F	54	15.7	12.4	27.8	_
MVZ	48195	Thamnophis	hammondii	F	48	15.6	13.5	27.2	_
MVZ	387	Thamnophis	hammondii	F	66.5	18.5	19.2	36.5	_
MVZ	176170	Thamnophis	hammondii	F	53	16	14.2	28	_
MVZ	9804	Thamnophis	hammondii	F	48	14.2	10.6	24.4	_
MVZ	187637	Thamnophis	hammondii	F	41.5	12	9.5	21.4	_
MVZ	234616	Thamnophis	hammondii	F	45.2	13.7	10.8	24.7	_
MVZ	13798	Thamnophis	hammondii	F	42.5	12	9.9	22	_
AMNH	162420	Thamnophis	hammondii	M	49	16	11	22	_
AMNH	64372	Thamnophis	hammondii	M	39.5	14	9	19	_
AMNH	64373	Thamnophis	hammondii	M	35.5	12	8.5	17.4	juvenile?
AMNH	66370	Thamnophis	hammondii	M	44	15	9.5	21.9	_
AMNH	9131	Thamnophis	hammondii	M	43.5	15.5	13.5	23.5	_
AMNH	9152	Thamnophis	hammondii	M	46.5	14.5	11	21.7	_
AMNH	9129	Thamnophis	hammondii	M	42.5	14	12.5	23	_
AMNH	9130	Thamnophis	hammondii	M	37	12	10.4	20.5	juvenile?
AMNH	9153	Thamnophis	hammondii	M	45	13.5	11.5	20.2	_
AMNH	20537	Thamnophis	hammondii	M	49	15	12	22.3	_
AMNH	44370	Thamnophis	hammondii	M	48	14.5	9.7	19.6	_
AMNH	44368	Thamnophis	hammondii	M	50	16	9.3	21	_
MVZ	640	Thamnophis	hammondii	M	72	20.6	15.6	31	_
MVZ	55510	Thamnophis	hammondii	M	45	15.5	10	22.1	_
MVZ	13787	Thamnophis	hammondii	M	49.5	13	11.8	24.4	_
MVZ	13788	Thamnophis	hammondii	M	49	14	10.2	22.8	_
MVZ	6096	Thamnophis	hammondii	M	46	14	10.6	20.8	_
MVZ	5388	Thamnophis	hammondii	M	46	16.2	10.5	21	_
MVZ	13783	Thamnophis	hammondii	M	48.5	17	13	26.5	_
MVZ	28327	Thamnophis	hammondii	M	51	15.5	10.3	22.5	_
MVZ	34637	Thamnophis	hammondii	M	51	16.5	10.2	23.3	_
MVZ	35355	Thamnophis	hammondii	M	47	16	9.5	22	_
MVZ	766	Thamnophis	hammondii	M	48.7	14.5	10.5	21.6	_
MVZ	59780	Thamnophis	hammondii	M	39	13.7	9	20	_
MVZ	55770	Thamnophis	hammondii	M	46	14.5	10.2	21.8	_
MVZ	140880	Thamnophis	hammondii	M	45	15.5	9.5	21.5	_
MVZ	709	Thamnophis	hammondii	M	48	15	10	21.9	_
MVZ	55509	Thamnophis	hammondii	M	53.5	17	11	25.8	_
MVZ	35352	Thamnophis	hammondii	M	42	13	8.2	20.7	very_slightly_blunt_tail
MVZ	131511	Thamnophis	lineri	M	25	8	6.9	15.2	juvenile?
AMNH	38247	Thamnophis	marcianus	F	48.5	13.3	12.7	24	_
AMNH	4240	Thamnophis	marcianus	F	53.5	15	16	31	_
AMNH	71006	Thamnophis	marcianus	F	40	12	10.6	20.3	_
AMNH	117968	Thamnophis	marcianus	F	46.5	13.7	12	23	_
AMNH	171098	Thamnophis	marcianus	F	38.7	11	10	21	_
AMNH	171224	Thamnophis	marcianus	F	34.5	9.5	10.6	18.6	_
AMNH	171202	Thamnophis	marcianus	F	36.5	11	12	20.8	_
AMNH	92718	Thamnophis	marcianus	F	66.5	15.5	16.5	30.5	_
AMNH	94808	Thamnophis	marcianus	F	43	11.5	13	24	Mexico
AMNH	171272	Thamnophis	marcianus	F	34.5	9.2	10	19	_
AMNH	71004	Thamnophis	marcianus	F	43	13.2	11.5	22	_
LSU	23246	Thamnophis	marcianus	F	45	14.5	12.3	26.4	_
LSU	23261	Thamnophis	marcianus	F	54.5	18	14.5	31	_
LSU	10407	Thamnophis	marcianus	F	56	15.5	12.3	26	_
LSU	23245	Thamnophis	marcianus	F	52	13	11.6	25.5	gravid
LSU	79738	Thamnophis	marcianus	F	57	16	14.5	30.7	_
LSU	79731	Thamnophis	marcianus	F	50	14	14	27	_
LSU	41568	Thamnophis	marcianus	F	46	13.5	10	22.5	_
LSU	41567	Thamnophis	marcianus	F	47	11.5	10.3	22	_
LSU	29608	Thamnophis	marcianus	F	44	11.5	11	22.5	_
AMNH	93375	Thamnophis	marcianus	M	50.5	15	12.3	25	_
AMNH	71003	Thamnophis	marcianus	M	50.5	16	13	22	_
AMNH	117971	Thamnophis	marcianus	M	48	13.5	14.7	24.5	_
AMNH	117966	Thamnophis	marcianus	M	43.5	9	13	22.7	_
AMNH	117967	Thamnophis	marcianus	M	41	14	12	22	_
AMNH	117969	Thamnophis	marcianus	M	44.5	16	13	23	_
AMNH	117965	Thamnophis	marcianus	M	47.5	15.6	13	24	_
AMNH	85159	Thamnophis	marcianus	M	49	16.5	13	25	Mexico
AMNH	88406	Thamnophis	marcianus	M	46	14	12.3	23.5	Mexico
AMNH	74556	Thamnophis	marcianus	M	46	15.5	13.4	23	Mexico
AMNH	138256	Thamnophis	marcianus	M	45	12	12	21.5	Mexico
LSU	23248	Thamnophis	marcianus	M	43.5	14.5	10	21.4	_
LSU	23243	Thamnophis	marcianus	M	43.5	13.5	10	23.2	_
LSU	79725	Thamnophis	marcianus	M	45	14.5	10	21.7	_
LSU	79732	Thamnophis	marcianus	M	42.5	14.5	10.3	22.4	_
LSU	20076	Thamnophis	marcianus	M	40	13	10.3	21.7	_
LSU	79726	Thamnophis	marcianus	M	48	17	11	25.3	_
LSU	56130	Thamnophis	marcianus	M	40	12.7	10.2	22	_
LSU	23255	Thamnophis	marcianus	M	40.5	13	8.8	19.5	_
LSU	10365	Thamnophis	marcianus	M	42	12.5	9.4	19.8	_
AMNH	94141	Thamnophis	melanogaster	F	43.5	12	9.6	22	_
AMNH	94131	Thamnophis	melanogaster	F	40	10.7	10.5	20.8	_
AMNH	94966	Thamnophis	melanogaster	F	42.5	10.5	9.2	21	_
AMNH	94969	Thamnophis	melanogaster	F	36.5	10.5	9.3	20.7	_
AMNH	94967	Thamnophis	melanogaster	F	38.5	10	9.7	19.5	_
AMNH	94998	Thamnophis	melanogaster	F	35.5	9.7	10.6	20	_
AMNH	94995	Thamnophis	melanogaster	F	46.5	13.5	12.4	25	_
AMNH	87568	Thamnophis	melanogaster	F	38.5	11	11	23.4	_
AMNH	87566	Thamnophis	melanogaster	F	43.5	13	12	23	_
AMNH	95029	Thamnophis	melanogaster	F	43.5	11	10.5	22	_
AMNH	94144	Thamnophis	melanogaster	F	45	13	13	25	_
AMNH	94145	Thamnophis	melanogaster	F	47.5	13.5	14.4	26	_
AMNH	94146	Thamnophis	melanogaster	F	44	12	11.5	23.5	_
AMNH	85169	Thamnophis	melanogaster	F	46	13.5	12	24	_
AMNH	85173	Thamnophis	melanogaster	F	41	11	11.5	22.4	_
AMNH	85166	Thamnophis	melanogaster	F	53.5	14.5	13	28	_
AMNH	85161	Thamnophis	melanogaster	F	45.5	11.5	14	25	_
AMNH	85162	Thamnophis	melanogaster	F	48.5	13.5	16	29	_
AMNH	88727	Thamnophis	melanogaster	F	42	11	11.7	23	_
AMNH	94120	Thamnophis	melanogaster	F	47.5	13	14	25	_
AMNH	94096	Thamnophis	melanogaster	F	58.5	16.5	16.7	31	_
AMNH	94132	Thamnophis	melanogaster	M	47	13.5	10	21	_
AMNH	94142	Thamnophis	melanogaster	M	40.5	13.5	10	20	_
AMNH	94130	Thamnophis	melanogaster	M	45	14.5	10	22.3	_
AMNH	94968	Thamnophis	melanogaster	M	42	13	11.3	21.3	_
AMNH	94997	Thamnophis	melanogaster	M	43.5	9.5	10	20	_
AMNH	94997	Thamnophis	melanogaster	M	43.5	14	12	22.5	_
AMNH	95032	Thamnophis	melanogaster	M	38.5	11.5	10	19.5	_
AMNH	85177	Thamnophis	melanogaster	M	34	11.5	10	19	_
AMNH	85178	Thamnophis	melanogaster	M	42	13	10	21	_
AMNH	85176	Thamnophis	melanogaster	M	44.5	14	10	23	_
AMNH	85171	Thamnophis	melanogaster	M	41.5	12.5	12	22	_
AMNH	85167	Thamnophis	melanogaster	M	45	14.5	11.6	23	_
AMNH	85172	Thamnophis	melanogaster	M	47.5	14	12	23	_
AMNH	85168	Thamnophis	melanogaster	M	45.5	13.5	12	21.5	_
AMNH	85163	Thamnophis	melanogaster	M	51.5	16	13	26	_
AMNH	88733	Thamnophis	melanogaster	M	42	13.5	12	23.5	_
AMNH	88735	Thamnophis	melanogaster	M	40	13.5	11	20.5	_
AMNH	88734	Thamnophis	melanogaster	M	45	15.5	13	22.5	_
AMNH	88703	Thamnophis	melanogaster	M	37.5	11.5	10	19	_
AMNH	88704	Thamnophis	melanogaster	M	40.5	12	10	20	_
LSU	35339	Thamnophis	mendax	F	39	11	NA	NA	possibly_juvenile;_skull_absent
LSU	35340	Thamnophis	mendax	M	38.5	11.5	11	22	very_slightly_blunt_tail
LSU	24592	Thamnophis	nigronuchalis	F	34.5	10.5	NA	NA	possibly_juvenile;_skull_absent
LSU	11637	Thamnophis	nigronuchalis	F	45.2	13	10.5	23.5	_
LSU	16459	Thamnophis	nigronuchalis	F	45	12	12.3	25.6	_
LSU	16454	Thamnophis	nigronuchalis	F	48.5	12	14	27.5	_
LSU	40831	Thamnophis	nigronuchalis	M	48	17	12.3	26.3	_
LSU	24541	Thamnophis	nigronuchalis	M	39	11	7	14.5	_
LSU	16451	Thamnophis	nigronuchalis	M	47	13	NA	NA	skull_absent
LSU	24593	Thamnophis	nigronuchalis	M	36.5	10	9	19.2	_
LSU	40832	Thamnophis	nigronuchalis	M	48	15	12.6	27	_
LSU	16449	Thamnophis	nigronuchalis	M	46	12.5	9.5	22.2	_
LSU	40830	Thamnophis	nigronuchalis	M	44	14	10.5	22.6	_
AMNH	63599	Thamnophis	ordinoides	F	42	13	9	19	_
AMNH	63461	Thamnophis	ordinoides	F	42	13	8.6	19	_
AMNH	64030	Thamnophis	ordinoides	F	43	9.5	7	16	_
AMNH	20573	Thamnophis	ordinoides	F	46	11.5	10	20	_
AMNH	63966	Thamnophis	ordinoides	F	45	13.5	11	21	_
AMNH	63462	Thamnophis	ordinoides	F	38.5	12	8	18	_
AMNH	68576	Thamnophis	ordinoides	F	46.5	15.5	12	21.6	_
AMNH	71584	Thamnophis	ordinoides	F	34	13.5	8.5	18.3	_
LSU/Tulane	19383	Thamnophis	ordinoides	F	36.5	11	8.2	19	gravid
LSU/Tulane	19382	Thamnophis	ordinoides	F	34	9.5	8.2	16	gravid?
LSU	40129	Thamnophis	ordinoides	F	42	12.5	7.9	18	_
LSU	40150	Thamnophis	ordinoides	F	38	10.5	7.3	17	_
LSU	40132	Thamnophis	ordinoides	F	33	10	7.5	16.2	_
LSU	40127	Thamnophis	ordinoides	F	41	11.5	7.5	17.6	_
LSU	40044	Thamnophis	ordinoides	F	32	10.5	6.6	16	_
LSU	40142	Thamnophis	ordinoides	F	40	11	7.8	17.7	_
LSU	40128	Thamnophis	ordinoides	F	36.5	10	7.6	16.2	_
LSU	40041	Thamnophis	ordinoides	F	44.5	12	8.5	19	_
LSU	40141	Thamnophis	ordinoides	F	37.5	11.3	8.6	18	_
LSU	40051	Thamnophis	ordinoides	F	43	12	9	19.8	_
LSU	40135	Thamnophis	ordinoides	F	35	9	7.2	16.8	slightly_blunt_tail?
LSU	79797	Thamnophis	ordinoides	F	39	12	9.5	18.8	_
AMNH	63463	Thamnophis	ordinoides	M	38.5	14	8	18	_
AMNH	64952	Thamnophis	ordinoides	M	38.5	13	7.5	15.5	_
AMNH	43489	Thamnophis	ordinoides	M	38.5	12.2	8.6	17	_
LSU/Tulane	19381	Thamnophis	ordinoides	M	27	9	6.8	14	juvenile?_Check
LSU	40131	Thamnophis	ordinoides	M	31	12	7	15.2	_
LSU	40085	Thamnophis	ordinoides	M	30.5	11	6.5	14.3	_
LSU	40151	Thamnophis	ordinoides	M	31.5	10	6.8	16	_
LSU	40350	Thamnophis	ordinoides	M	31	11	6.7	15.3	_
LSU	40084	Thamnophis	ordinoides	M	34.5	12	7	16.3	_
LSU	40130	Thamnophis	ordinoides	M	33	10.5	7	15.6	_
LSU	24572	Thamnophis	ordinoides	M	46	12.5	8.5	19.5	blunt_tail
LSU	24569	Thamnophis	ordinoides	M	28.5	11	6	14	juvenile?_Check
LSU	24571	Thamnophis	ordinoides	M	34.5	11.5	7	14.7	_
LSU	24573	Thamnophis	ordinoides	M	22	6.5	5.8	12.6	juvenile?_Check
LSU	8299	Thamnophis	ordinoides	M	35	8.5	6.8	13.5	blunt_tail;_head_removed_and_attached_to_body
LSU	8297	Thamnophis	ordinoides	M	41	11.5	8.3	18	slightly_blunt_tail
LSU	8301	Thamnophis	ordinoides	M	35	11.5	7.2	14.5	head_removed_and_attached_to_body
LSU	79795	Thamnophis	ordinoides	M	33	11.3	7	15.4	_
LSU	37919	Thamnophis	ordinoides	M	40	13.5	8	18	_
LSU	79794	Thamnophis	ordinoides	M	28.5	9.5	6.5	14	juvenile?_Check
AMNH	62902	Thamnophis	proximus	F	51	21	9.3	21.5	_
AMNH	22285	Thamnophis	proximus	F	76	28.5	14.5	31.3	_
AMNH	9422	Thamnophis	proximus	F	55.5	21	10	24	_
AMNH	171578	Thamnophis	proximus	F	57.5	21.5	10.5	21.8	_
AMNH	171588	Thamnophis	proximus	F	50	20	10.5	20	_
AMNH	171585	Thamnophis	proximus	F	55	20.5	11	22	_
AMNH	171599	Thamnophis	proximus	F	59	21	12	23	_
AMNH	171598	Thamnophis	proximus	F	57	22.5	11.3	22.5	_
AMNH	171591	Thamnophis	proximus	F	52.5	20	11.5	22.4	_
AMNH	171534	Thamnophis	proximus	F	53.5	23.5	10.3	22	_
AMNH	162432	Thamnophis	proximus	F	64.5	24	11	22.5	_
AMNH	171714	Thamnophis	proximus	F	49	20	8.9	20	_
AMNH	171700	Thamnophis	proximus	F	50.5	20.5	11.5	21.5	_
LSU	79463	Thamnophis	proximus	F	53	20	10	21.3	_
LSU	79595	Thamnophis	proximus	F	57.5	19	9.5	22.3	_
LSU	79586	Thamnophis	proximus	F	58	19	10.2	22	_
LSU	79555	Thamnophis	proximus	F	62	17	11.5	23.5	slightly_blunt_tail
LSU	79552	Thamnophis	proximus	F	51	19	9.3	20.5	_
LSU	79566	Thamnophis	proximus	F	66	25.5	11	25.5	_
LSU	79511	Thamnophis	proximus	F	52	21	8.5	21	_
AMNH	32399	Thamnophis	proximus	F	57	22.5	11	23.6	_
AMNH	38274	Thamnophis	proximus	M	40	16	8	17.6	_
AMNH	171620	Thamnophis	proximus	M	40.5	15.5	9	17.5	_
AMNH	171635	Thamnophis	proximus	M	44.5	16.5	8.5	17.7	_
AMNH	171651	Thamnophis	proximus	M	43	19.5	8	18	_
AMNH	171604	Thamnophis	proximus	M	54	22.5	11	22.6	_
AMNH	171617	Thamnophis	proximus	M	38.5	16.5	8	17.5	_
AMNH	171596	Thamnophis	proximus	M	43.5	14.5	11.2	22	_
AMNH	171574	Thamnophis	proximus	M	41	17.5	8.3	17	_
AMNH	171584	Thamnophis	proximus	M	41.5	18.5	8	17.7	_
AMNH	171570	Thamnophis	proximus	M	37	14.5	7	17	_
AMNH	171581	Thamnophis	proximus	M	37	15	6.8	16	_
AMNH	171552	Thamnophis	proximus	M	51	24	9.8	21	_
AMNH	171551	Thamnophis	proximus	M	47.5	20	10	19	_
AMNH	171550	Thamnophis	proximus	M	47.5	20.5	10	19.4	_
AMNH	171455	Thamnophis	proximus	M	41	17	8.5	18	_
AMNH	171433	Thamnophis	proximus	M	45.5	18.5	8.5	17.7	_
AMNH	171434	Thamnophis	proximus	M	46	19.5	9.5	19.7	_
AMNH	171448	Thamnophis	proximus	M	47	18.5	8.6	20.2	_
AMNH	171436	Thamnophis	proximus	M	38.5	15.5	7.7	15.8	_
AMNH	171698	Thamnophis	proximus	M	44.5	17.5	8.5	18.3	_
AMNH	66543	Thamnophis	radix haydeni	F	53.5	14.5	11.3	23.4	_
AMNH	68710	Thamnophis	radix haydeni	F	49.5	15.7	12	23	_
AMNH	128453	Thamnophis	radix haydeni	F	56.5	15.5	12	27	_
AMNH	86786	Thamnophis	radix haydeni	F	63.5	13	13	25	_
AMNH	37058	Thamnophis	radix haydeni	F	62	17.5	17	29.5	_
AMNH	162436	Thamnophis	radix haydeni	F	58.5	17	15.6	28	_
AMNH	64608	Thamnophis	radix haydeni	F	52	13.5	11.5	24	_
AMNH	122046	Thamnophis	radix haydeni	F	61.5	16.2	16	29	_
AMNH	64111	Thamnophis	radix haydeni	F	51.5	14.5	12	21	_
AMNH	162437	Thamnophis	radix haydeni	F	43	12	10.7	20.8	_
AMNH	4239	Thamnophis	radix haydeni	F	43.5	13.5	10	21	_
AMNH	4215	Thamnophis	radix haydeni	F	42.5	13.5	9.4	20	_
AMNH	4228	Thamnophis	radix haydeni	F	41	12	10	20	_
AMNH	4224	Thamnophis	radix haydeni	M	49.5	15.5	11	22	_
AMNH	4222	Thamnophis	radix haydeni	M	44.5	15	11	20.5	_
AMNH	4231	Thamnophis	radix haydeni	M	47.5	16.5	11	23	_
AMNH	68711	Thamnophis	radix haydeni	M	54.5	16.5	12	21.4	_
AMNH	68709	Thamnophis	radix haydeni	M	57	17.5	12	22	_
AMNH	17827	Thamnophis	radix haydeni	M	42	17.5	11	22	_
AMNH	162438	Thamnophis	radix haydeni	M	59	15.5	13	24	hemipenes_cut_off?
AMNH	162439	Thamnophis	radix haydeni	M	49.5	16.5	10.2	21	_
AMNH	4227	Thamnophis	radix haydeni	M	45.5	15	10	20	_
AMNH	68712	Thamnophis	radix haydeni	M	38.5	12.5	8.3	16.8	_
AMNH	3260	Thamnophis	radix haydeni	M	48.5	15.5	10.2	21	_
AMNH	36734	Thamnophis	radix haydeni	M	51	15.5	11.5	22	_
AMNH	4929	Thamnophis	radix haydeni	M	38	12.5	10	18	_
AMNH	83954	Thamnophis	rossmani	F	62	16.5	15	29	_
AMNH	83964	Thamnophis	rossmani	F	41.5	13	11.3	21.5	_
AMNH	83958	Thamnophis	rossmani	F	48.5	14.5	11.5	24.5	_
AMNH	83966	Thamnophis	rossmani	F	37	12	10.8	20	_
AMNH	83959	Thamnophis	rossmani	F	44	12	11	23.3	_
LSU	30393	Thamnophis	rossmani	F	66	16	13.6	31	slightly_blunt_tail?_Damaged
AMNH	83968	Thamnophis	rossmani	M	42	14	10	19.4	_
AMNH	83960	Thamnophis	rossmani	M	53	17	10	22.6	_
AMNH	83961	Thamnophis	rossmani	M	39.5	13	8.5	18.5	_
AMNH	83969	Thamnophis	rossmani	M	39.5	13.5	8.8	18.2	_
AMNH	83955	Thamnophis	rossmani	M	56	16	13	25.2	_
AMNH	83963	Thamnophis	rossmani	M	39.5	11	9	19	_
LSU	30392	Thamnophis	rossmani	M	49	17	10.5	22	_
AMNH	64402	Thamnophis	rufipunctatus	F	60.5	18	14.8	33	_
LSU	40852	Thamnophis	rufipunctatus	F	50.5	12.7	11.5	27.9	slightly_blunt_tail
LSU	40850	Thamnophis	rufipunctatus	F	43.5	11	11.8	26.8	slightly_blunt_tail
LSU	40855	Thamnophis	rufipunctatus	F	45	13	11.2	25.8	_
LSU	40856	Thamnophis	rufipunctatus	F	42	12	9.5	23.3	_
LSU/Tulane	25994	Thamnophis	rufipunctatus	F	36.5	12	10.3	21	juvenile?_CHECK
MVZ	59214	Thamnophis	rufipunctatus	F	46.5	14	9.6	25.5	_
MVZ	59215	Thamnophis	rufipunctatus	F	41.5	13	10.2	26	_
MVZ	70960	Thamnophis	rufipunctatus	F	51.5	15	12.8	30.2	_
MVZ	59225	Thamnophis	rufipunctatus	F	38	12	9.7	23.5	_
MVZ	59220	Thamnophis	rufipunctatus	F	36	10	8	20.1	_
MVZ	59231	Thamnophis	rufipunctatus	F	38	11	9.2	23	_
MVZ	59461	Thamnophis	rufipunctatus	F	37.5	11.7	8.5	21.1	_
MVZ	59219	Thamnophis	rufipunctatus	F	35.7	10.2	8.6	22	_
AMNH	4342	Thamnophis	rufipunctatus	M	47.5	13.5	10	23.8	messed_up_head
AMNH	87569	Thamnophis	rufipunctatus	M	54	16.5	11	24	_
AMNH	88718	Thamnophis	rufipunctatus	M	47	14	11.7	24	_
AMNH	88720	Thamnophis	rufipunctatus	M	38	13.5	10.7	22	_
AMNH	137782	Thamnophis	rufipunctatus	M	43	12.5	9	22.3	_
AMNH	88719	Thamnophis	rufipunctatus	M	45	12.5	10.5	23.4	_
LSU/Tulane	25999	Thamnophis	rufipunctatus	M	28	8.5	6.5	15.7	juvenile?_CHECK
LSU/Tulane	25992	Thamnophis	rufipunctatus	M	43.5	14	13	22.5	_
LSU/Tulane	25998	Thamnophis	rufipunctatus	M	30	9.5	7.2	16.4	juvenile?_CHECK
LSU/Tulane	25993	Thamnophis	rufipunctatus	M	39	12	9.5	20	_
LSU/Tulane	25996	Thamnophis	rufipunctatus	M	31	9	8.7	16.5	juvenile?_CHECK
MVZ	59210	Thamnophis	rufipunctatus	M	46.5	13.7	10.3	26.7	_
MVZ	59234	Thamnophis	rufipunctatus	M	36.5	11.5	7.9	20.7	_
MVZ	89683	Thamnophis	rufipunctatus	M	36	11	8	19.3	_
MVZ	70961	Thamnophis	rufipunctatus	M	38	12.5	10.2	23.7	_
MVZ	59224	Thamnophis	rufipunctatus	M	38	10.5	8.5	20.9	_
MVZ	59232	Thamnophis	rufipunctatus	M	38	12	9	20.8	_
MVZ	59221	Thamnophis	rufipunctatus	M	38.5	11.5	8	21.5	_
MVZ	59230	Thamnophis	rufipunctatus	M	35	10.5	8	19.8	_
MVZ	59229	Thamnophis	rufipunctatus	M	36.5	11.3	7.7	20.1	_
MVZ	59459	Thamnophis	rufipunctatus	M	33	11	7.7	17.5	juvenile?
MVZ	21031	Thamnophis	rufipunctatus	M	31	10	8	19.2	juvenile?
MVZ	59217	Thamnophis	rufipunctatus	M	32	10.2	7.9	18.6	_
AMNH	1995	Thamnophis	sauritus sauritus	F	58	28	10	21.4	_
AMNH	5138	Thamnophis	sauritus sauritus	F	52	25.5	10	21	_
AMNH	3348	Thamnophis	sauritus sauritus	F	58.5	25.5	9.5	21	_
AMNH	1996	Thamnophis	sauritus sauritus	F	56.5	25.5	7.5	19	_
AMNH	3251	Thamnophis	sauritus sauritus	F	41.5	20.5	8.6	17	_
AMNH	133479	Thamnophis	sauritus sauritus	F	49	24	10	20.3	_
AMNH	128105	Thamnophis	sauritus sauritus	F	44	22.5	8.5	19	_
AMNH	134501	Thamnophis	sauritus sauritus	F	51	22.5	10	20.8	_
AMNH	133056	Thamnophis	sauritus sauritus	F	46.5	22	7.8	19	_
AMNH	133051	Thamnophis	sauritus sauritus	F	51	22.5	7.6	19	_
AMNH	133053	Thamnophis	sauritus sauritus	F	46	22	8.5	19	_
AMNH	43926	Thamnophis	sauritus sauritus	F	51.5	26	8.6	20	_
AMNH	43902	Thamnophis	sauritus sauritus	F	52.5	23.5	8.5	18.6	_
AMNH	57687	Thamnophis	sauritus sauritus	F	47.5	24	8.3	19	_
AMNH	130090	Thamnophis	sauritus sauritus	F	55.5	25.5	9.5	21.3	_
AMNH	130091	Thamnophis	sauritus sauritus	F	49.5	22.5	9	20	_
AMNH	130095	Thamnophis	sauritus sauritus	F	53	25	13	22.7	_
AMNH	130096	Thamnophis	sauritus sauritus	F	52.5	23	9.5	20	_
AMNH	136296	Thamnophis	sauritus sauritus	F	42	18.5	9	17.6	_
AMNH	143111	Thamnophis	sauritus sauritus	F	44.5	21	8	18.7	_
AMNH	6461	Thamnophis	sauritus sauritus	M	36	20.5	7.4	16.3	_
AMNH	1999	Thamnophis	sauritus sauritus	M	40.5	19	7.8	16.7	_
AMNH	3257	Thamnophis	sauritus sauritus	M	40.5	21	7.7	16	_
AMNH	136264	Thamnophis	sauritus sauritus	M	41	18.5	8	17.4	_
AMNH	130088	Thamnophis	sauritus sauritus	M	49	21	8.6	20.5	_
AMNH	130094	Thamnophis	sauritus sauritus	M	41.5	17.5	8.2	17.7	_
AMNH	151645	Thamnophis	sauritus sauritus	M	41.5	23	7.4	17.5	_
AMNH	120706	Thamnophis	sauritus sauritus	M	38	22	7.7	16.6	_
AMNH	147190	Thamnophis	sauritus sauritus	M	46.5	24.5	8.2	19	_
AMNH	147189	Thamnophis	sauritus sauritus	M	47.5	24.5	8	18.2	_
AMNH	75934	Thamnophis	scalaris	F	31	9.5	8.5	18	_
LSU	42641	Thamnophis	scalaris	F	50.5	12.5	13.5	27.5	_
LSU	40794	Thamnophis	scalaris	F	38	11.5	9	19.3	juvenile?_CHECK
LSU	38543	Thamnophis	scalaris	F	37.5	9.5	9	19.4	juvenile?_CHECK
MVZ	161013	Thamnophis	scalaris	F	34	9.8	9	20.7	_
MVZ	109499	Thamnophis	scalaris	F	33	10.5	8	17.5	_
AMNH	71315	Thamnophis	scalaris	M	34	15	9	17.5	_
AMNH	110420	Thamnophis	scalaris	M	29.5	13	7.4	16	_
AMNH	162446	Thamnophis	scalaris	M	38.5	15	9	19	_
AMNH	94714	Thamnophis	scalaris	M	29.5	12	8	16.7	_
AMNH	118548	Thamnophis	scalaris	M	35	12.5	7.6	16.6	_
AMNH	118059	Thamnophis	scalaris	M	26.5	12	7.5	15	_
AMNH	118058	Thamnophis	scalaris	M	29	13.5	8	16	_
AMNH	118066	Thamnophis	scalaris	M	34.5	13	8.5	16.6	_
AMNH	118061	Thamnophis	scalaris	M	27	11	7	15.5	_
AMNH	118060	Thamnophis	scalaris	M	25.5	9.5	7.6	14.5	_
AMNH	118062	Thamnophis	scalaris	M	29.5	12	8	16	_
LSU	24579	Thamnophis	scalaris	M	26	11	7.5	15	juvenile?_CHECK
LSU	24578	Thamnophis	scalaris	M	28	13	8	15.6	juvenile?_CHECK
MVZ	170788	Thamnophis	scalaris	M	39	14.2	8.5	19.5	_
MVZ	112413	Thamnophis	scalaris	M	33	14	7.6	18.2	_
AMNH	19534	Thamnophis	scaliger	F	38	NA	9.2	18.6	blunt_tail
AMNH	88724	Thamnophis	scaliger	M	38.5	NA	10	20	blunt_tail
LSU	43378	Thamnophis	scaliger	M	30	8	8.2	16	tag_says_scalaris;_check_if_juvenile
LSU	43379	Thamnophis	scaliger	M	27.5	7.5	7.4	15	tag_says_scalaris;_check_if_juvenile
AMNH	134506	Thamnophis	sirtalis	F	43.5	11.5	11	21	_
AMNH	134507	Thamnophis	sirtalis	F	44.5	12	10	23.7	_
AMNH	134503	Thamnophis	sirtalis	F	47.5	13.5	10	22	_
AMNH	134512	Thamnophis	sirtalis	F	55.5	11.8	10.4	27.6	_
AMNH	129991	Thamnophis	sirtalis	F	45	13	12	23	_
AMNH	129998	Thamnophis	sirtalis	F	47.5	12.5	14	25.5	_
AMNH	129999	Thamnophis	sirtalis	F	49.5	13.5	12	24	_
AMNH	130000	Thamnophis	sirtalis	F	52.5	14	14	25.5	_
AMNH	130001	Thamnophis	sirtalis	F	58	15	14	27.5	_
AMNH	140991	Thamnophis	sirtalis	F	55	14.5	13	26	_
AMNH	140011	Thamnophis	sirtalis	F	58.5	17.8	14	28	_
AMNH	140010	Thamnophis	sirtalis	F	52	14.7	13	26	_
AMNH	140013	Thamnophis	sirtalis	F	50.4	14.5	13	23.7	_
AMNH	140012	Thamnophis	sirtalis	F	57.5	13.5	12	24.7	_
AMNH	139039	Thamnophis	sirtalis	F	50	14	10	23	_
AMNH	154646	Thamnophis	sirtalis	F	53	14	12	27	_
AMNH	173781	Thamnophis	sirtalis	F	47	12.6	10.4	22.3	_
AMNH	173780	Thamnophis	sirtalis	F	58	14	11.7	27	_
AMNH	160856	Thamnophis	sirtalis	F	50	13.5	10.7	22.5	_
AMNH	160853	Thamnophis	sirtalis	F	49	12.5	12	22	_
AMNH	134513	Thamnophis	sirtalis	M	50.5	15.5	10	22	_
AMNH	130327	Thamnophis	sirtalis	M	37.8	11.6	8	17	_
AMNH	129993	Thamnophis	sirtalis	M	37.7	11.8	10	18.8	_
AMNH	129719	Thamnophis	sirtalis	M	34	10.3	9	11	_
AMNH	147729	Thamnophis	sirtalis	M	41.7	14.5	10	20.9	_
AMNH	129720	Thamnophis	sirtalis	M	42.5	12.3	10.5	21	_
AMNH	129997	Thamnophis	sirtalis	M	38.5	12	9.2	18.3	_
AMNH	129717	Thamnophis	sirtalis	M	37.5	12.5	9.6	18.3	_
AMNH	129996	Thamnophis	sirtalis	M	43.5	14.5	10	19.5	_
AMNH	140992	Thamnophis	sirtalis	M	39	13	10	18	_
AMNH	129992	Thamnophis	sirtalis	M	45	15	9.7	21	_
AMNH	129994	Thamnophis	sirtalis	M	35.5	11.3	9	17.3	_
AMNH	147215	Thamnophis	sirtalis	M	40.5	11.2	9	20	_
AMNH	147199	Thamnophis	sirtalis	M	36	12	8.6	19	_
AMNH	147200	Thamnophis	sirtalis	M	41	12	9	20.2	_
AMNH	139041	Thamnophis	sirtalis	M	46.5	14	9.2	20	_
AMNH	147201	Thamnophis	sirtalis	M	44.5	13.8	10	22.7	_
AMNH	160801	Thamnophis	sirtalis	M	38.5	13	10	19	_
AMNH	154336	Thamnophis	sirtalis	M	57	16.5	11	23	_
AMNH	154338	Thamnophis	sirtalis	M	49.2	15.8	10	21.6	_
AMNH	160855	Thamnophis	sirtalis	M	37.5	12.2	9	17	_
AMNH	93131	Thamnophis	sumichrasti	F	57	15	17	30	_
AMNH	127928	Thamnophis	sumichrasti	F	58.5	13.5	13.5	30.6	blunt_tail
LSU	293	Thamnophis	sumichrasti	F	47	12.5	12.8	24.5	_
LSU	294	Thamnophis	sumichrasti	F	59	11	15.5	29.7	severed_tail
LSU	4199	Thamnophis	sumichrasti	F	43	13	11	24	_
AMNH	88808	Thamnophis	sumichrasti	M	48	14.5	10.8	23.3	_
LSU	4198	Thamnophis	sumichrasti	M	45.5	14	10.5	23.2	_
LSU	287	Thamnophis	sumichrasti	M	41.5	14	9.4	20.7	_
LSU	292	Thamnophis	sumichrasti	M	44	13.5	10.5	21.5	_
LSU	283	Thamnophis	sumichrasti	M	42.5	14	9.5	20.7	_
AMNH	84075	Thamnophis	valida	F	59	19	18	32.6	_
AMNH	90740	Thamnophis	valida	F	67.5	20.5	20	33.8	slightly_damaged_head
AMNH	84074	Thamnophis	valida	F	69	23.5	21.6	40	_
AMNH	88888	Thamnophis	valida	F	52	17.5	15.5	28.8	_
AMNH	88887	Thamnophis	valida	F	53	17.5	12.7	28.5	_
AMNH	62283	Thamnophis	valida	F	59	16.5	16	32	_
AMNH	19390	Thamnophis	valida	F	74	24	21.5	39	_
AMNH	87578	Thamnophis	valida	F	66	22.5	18	36.6	_
AMNH	88885	Thamnophis	valida	F	53	17	16.3	30	_
AMNH	84081	Thamnophis	valida	F	56	19.5	16.4	33.3	_
AMNH	84080	Thamnophis	valida	F	76.5	23	22.8	43	_
AMNH	90739	Thamnophis	valida	F	85	27	22	41.5	_
AMNH	90743	Thamnophis	valida	F	46	15.5	12	26	_
AMNH	94605	Thamnophis	valida	F	52	16.5	16	30.6	celaeno
AMNH	87581	Thamnophis	valida	F	49	16.5	16	28.6	celaeno
AMNH	94604	Thamnophis	valida	F	66	19.5	19.5	35	celaeno
AMNH	94603	Thamnophis	valida	F	60	19	17	34	celaeno
AMNH	94600	Thamnophis	valida	F	66	20.5	22.5	35.5	celaeno
AMNH	84083	Thamnophis	valida	M	51.5	17.5	14.6	28.3	_
AMNH	84159	Thamnophis	valida	M	46.5	16.5	12.2	25.8	_
AMNH	84076	Thamnophis	valida	M	46.5	18	12.5	26	_
AMNH	88892	Thamnophis	valida	M	42	11	10	22	blunt_tail?
AMNH	88890	Thamnophis	valida	M	48	19	11.5	23.4	_
AMNH	88891	Thamnophis	valida	M	37.5	14.5	11	20.4	_
AMNH	88889	Thamnophis	valida	M	44.5	16	11.4	23	_
AMNH	94805	Thamnophis	valida	M	43.5	16.5	10.4	23.4	_
AMNH	87575	Thamnophis	valida	M	58	20	14.3	28.4	_
AMNH	84082	Thamnophis	valida	M	51	18	14	27	_
AMNH	90745	Thamnophis	valida	M	54.5	20	14.4	28.8	_
AMNH	94602	Thamnophis	valida	M	65	20	17.3	32	celaeno_-_blunt_tail?
AMNH	5605	Thamnophis	valida	M	46	16	11.7	23.5	celaeno
AMNH	5573	Thamnophis	valida	M	66	23.5	14.8	31.6	celaeno
AMNH	5583	Thamnophis	valida	M	54	20.5	11.6	26.5	celaeno
LSU	40700	Thamnophis	atratus	M	42	14.5	9.2	20	_
MVZ	245816	Thamnophis	couchii	M	55.5	18	11.2	25	very_slightly_blunt_tail
MVZ	104409	Thamnophis	fulvus	M	32.5	10.2	8.4	17.3	_
LSU	162474	Virginia	striatula	F	19.5	3.7	4.5	9	_
LSU	93764	Virginia	striatula	F	18	4	4.7	9.7	_
LSU	79099	Virginia	striatula	F	20	4	4.6	8.9	_
LSU	79100	Virginia	striatula	F	22.5	4.5	4.8	9.8	_
AMNH	85998	Virginia	striatula	F	20	4	5.2	9.8	_
AMNH	99103	Virginia	striatula	F	20.5	4.2	4.9	9.6	_
AMNH	79097	Virginia	striatula	F	21.5	5	5.2	9	_
AMNH	71014	Virginia	striatula	F	18.5	4	4.5	8.5	_
AMNH	71013	Virginia	striatula	F	20	4.3	5.1	9.8	_
AMNH	111224	Virginia	striatula	F	19	3.7	4.2	9	gravid;_slightly_crushed_head?
AMNH	129590	Virginia	striatula	F	19	4	4.4	8.7	_
AMNH	171740	Virginia	striatula	F	18	4	4.3	9	_
AMNH	160642	Virginia	striatula	F	20.5	4.5	4.7	9.6	_
AMNH	36699	Virginia	striatula	F	19	4	4.5	9.2	_
AMNH	129592	Virginia	striatula	F	18	3.5	4.6	9	gravid
AMNH	3400	Virginia	striatula	F	23.5	4	6	10.6	_
AMNH	126565	Virginia	striatula	F	20	3	5.1	10	_
AMNH	171794	Virginia	striatula	F	22.5	4.4	5.4	9.7	_
AMNH	171758	Virginia	striatula	F	24.5	4.7	5.6	10.2	_
AMNH	171748	Virginia	striatula	F	24.5	4.5	5	10.2	_
AMNH	171792	Virginia	striatula	F	24	4.5	5.1	10.4	_
AMNH	173526	Virginia	striatula	M	17	4.5	4.6	9.6	_
AMNH	162475	Virginia	striatula	M	19	4.2	4.9	9.4	_
AMNH	79098	Virginia	striatula	M	17	4.7	4.1	9	_
AMNH	71012	Virginia	striatula	M	19	5.2	4.8	10.2	_
AMNH	7464	Virginia	striatula	M	18.5	5	5	10	_
AMNH	32327	Virginia	striatula	M	17.5	4	4.5	8.7	_
AMNH	160638	Virginia	striatula	M	18.5	4.8	4.8	9	_
AMNH	129589	Virginia	striatula	M	18.5	5.2	4.5	9.5	_
AMNH	171781	Virginia	striatula	M	19	5	4.7	9	_
AMNH	160640	Virginia	striatula	M	22	5.5	4.9	10	_
AMNH	171771	Virginia	striatula	M	16.5	3.5	4	7.9	_
AMNH	171795	Virginia	striatula	M	16	3.7	4.5	8.7	_
AMNH	171762	Virginia	striatula	M	15.5	4	4.2	8	_
AMNH	171782	Virginia	striatula	M	17.5	4	4.4	8.5	_
AMNH	171793	Virginia	striatula	M	18.5	5	4.6	9.1	_
AMNH	171775	Virginia	striatula	M	18.5	5	4.6	9.6	_
AMNH	171778	Virginia	striatula	M	17.5	4.7	4.5	8.6	_
AMNH	171761	Virginia	striatula	M	16	4.2	4.5	8.8	_
AMNH	108551	Virginia	valeriae	F	24.5	4.5	5.5	13	pulchra;_jaw_length_approximate
AMNH	108552	Virginia	valeriae	F	24.5	5	6	11.8	pulchra
AMNH	108531	Virginia	valeriae	F	25	5	7	11.9	pulchra
AMNH	108529	Virginia	valeriae	F	23	4	5.5	10.8	pulchra;_GRAVID!!
AMNH	108536	Virginia	valeriae	F	26	5	5.6	12.6	pulchra
AMNH	108533	Virginia	valeriae	F	19.5	4	6	12	pulchra;_jaw_length_approximate
AMNH	108530	Virginia	valeriae	F	22	4.5	6	11	pulchra
AMNH	162480	Virginia	valeriae	F	25	4.5	6.8	13	elegans
AMNH	162481	Virginia	valeriae	F	24	4.4	6.7	12	elegans
AMNH	96659	Virginia	valeriae	F	27	5.5	6.5	12.5	elegans
AMNH	115564	Virginia	valeriae	F	20	4.5	5.6	10.7	elegans
AMNH	27359	Virginia	valeriae	F	23	3.5	5.3	11.5	valeriae
AMNH	76117	Virginia	valeriae	F	23.5	3.5	6.6	11.6	valeriae
AMNH	76159	Virginia	valeriae	F	22.5	3	5.8	11.2	valeriae
AMNH	160644	Virginia	valeriae	F	20.5	3.5	5.4	9.6	pulchra
AMNH	129598	Virginia	valeriae	F	20.5	3.5	6	11	elegans
AMNH	67116	Virginia	valeriae	F	19	3	5.6	10.3	valeriae;_gravid
AMNH	72462	Virginia	valeriae	F	22.5	3.5	6	11.5	valeriae
AMNH	79987	Virginia	valeriae	F	24	4	6	11.5	valeriae
AMNH	58424	Virginia	valeriae	F	18.5	3.5	4.5	8.6	gravid
AMNH	108532	Virginia	valeriae	M	20	5.5	6	11.4	pulchra
AMNH	129597	Virginia	valeriae	M	19	4.5	5.4	10.6	_
AMNH	81916	Virginia	valeriae	M	19	4.5	5.2	10.3	_
LSU	81650	Virginia	valeriae	M	15.5	4.5	4	8.4	_
AMNH	81648	Virginia	valeriae	M	19	4	4.8	9.2	_
AMNH	81648	Virginia	valeriae	M	17.5	4	5	10	_
AMNH	15536	Virginia	valeriae	M	17.5	4.7	4.6	9	_
LSU	57935	Virginia	valeriae	M	16.5	4	4.4	8.8	_
LSU	57936	Virginia	valeriae	M	17	4.7	4.5	9.5	_
LSU	82222	Virginia	valeriae	M	18	4.5	4.6	8.9	_
LSU	82223	Virginia	valeriae	M	17.5	4.5	4.6	8.7	_
LSU	13530	Virginia	valeriae	M	18	4.7	4.7	9.6	_
LSU	24479	Virginia	valeriae	M	20.5	5.5	5.7	10.4	_
LSU	24480	Virginia	valeriae	M	21.5	6	5.6	11	_
LSU	57937	Virginia	valeriae	M	16.5	4.8	4.5	9.2	_
LSU	82228	Virginia	valeriae	M	20	4	5.5	9.6	slightly_blunt_tail
LSU	34793	Virginia	valeriae	M	19	4.7	5.5	11	_
LSU	80465	Virginia	valeriae	M	19	5.5	5	9.3	_
AMNH	3398	Tropidoclonion	lineatum	M	33.6	4.5	8.01	13.95
AMNH	15198	Tropidoclonion	lineatum	F	27	3.9	6.47	11.15
AMNH	162469	Tropidoclonion	lineatum	M	19.1	3.9	4.7	8.82
AMNH	162470	Tropidoclonion	lineatum	M	18.9	3.8	4.88	8.73
AMNH	162471	Tropidoclonion	lineatum	F	24.7	3.8	5.87	9.18
AMNH	173527	Tropidoclonion	lineatum	M	26.4	4.4	6.06	10.24
AMNH	106297	Tropidoclonion	lineatum	F	29.9	3.8	7.1	12.9
AMNH	171735	Tropidoclonion	lineatum	F	19.3	2.7	5.33	9.26
AMNH	171736	Tropidoclonion	lineatum	F	27.8	4.3	6.01	8.79
AMNH	171737	Tropidoclonion	lineatum	M	15.8	3.1	4.88	8.18
AMNH	171738	Tropidoclonion	lineatum	F	23.4	NA	6.72	11.44
AMNH	171739	Tropidoclonion	lineatum	F	34.5	4.4	7.21	13.24
AMNH	160632	Tropidoclonion	lineatum	F	26.7	3.7	5.34	9.65
AMNH	160633	Tropidoclonion	lineatum	M	23.4	4.7	6.41	12.56
AMNH	64114	Tropidoclonion	lineatum	F	24.1	2.7	5.85	9.61
AMNH	64115	Tropidoclonion	lineatum	M	26.2	4	5.55	9.27
AMNH	64116	Tropidoclonion	lineatum	F	21.6	2.9	5.03	8.83
AMNH	15199	Tropidoclonion	lineatum	M	16.9	3.8	4.83	9.2
AMNH	160631	Tropidoclonion	lineatum	M	27	3.9	5.68	10.19
AMNH	122750	Tropidoclonion	lineatum	M	20	4	4.93	8.77
AMNH	171733	Tropidoclonion	lineatum	F	23.1	3.8	5.26	9.04
KU	83969	Tropidoclonion	lineatum	F	31.7	4.71	6.82	10.3
KU	83970	Tropidoclonion	lineatum	M	24.2	3.8	5.51	9.16
KU	83975	Tropidoclonion	lineatum	M	26.2	NA	5.43	9.84
KU	83976	Tropidoclonion	lineatum	M	29.9	3.8	5.63	9.83
KU	83979	Tropidoclonion	lineatum	M	27.1	4.6	5.69	9.99
KU	83981	Tropidoclonion	lineatum	F	27.4	4.3	4.9	8.35
KU	83982	Tropidoclonion	lineatum	M	26.6	3.8	5.09	8.78
KU	83983	Tropidoclonion	lineatum	M	23.5	NA	5.92	9.92
KU	83985	Tropidoclonion	lineatum	M	24.9	4.2	4.73	8.82
KU	83987	Tropidoclonion	lineatum	M	27.6	4.13	5.42	7.81
KU	83988	Tropidoclonion	lineatum	M	28.2	4.3	6.32	9.9
KU	83995	Tropidoclonion	lineatum	M	29.6	3.6	5.62	9.78
KU	84006	Tropidoclonion	lineatum	M	22.4	4.1	4.76	8.33
KU	84009	Tropidoclonion	lineatum	M	24.7	4.2	5.36	8.85
KU	84011	Tropidoclonion	lineatum	M	23.4	4.1	4.74	8.37
KU	84014	Tropidoclonion	lineatum	M	24.6	3.9	5.85	9.4
KU	83993	Tropidoclonion	lineatum	M	29.6	4.2	6.4	10.12
KU	191807	Tropidoclonion	lineatum	M	27.3	4.4	5.51	12.27
KU	191809	Tropidoclonion	lineatum	M	21.5	4.1	5.05	10.33
KU	192290	Tropidoclonion	lineatum	M	25.9	4.6	2.81	6.24
KU	193224	Tropidoclonion	lineatum	F	26.8	NA	5.17	9.5
KU	195692	Tropidoclonion	lineatum	F	28.1	4.3	3.92	8.91
KU	197088	Tropidoclonion	lineatum	F	27.6	3.8	5.16	7.4
KU	220800	Tropidoclonion	lineatum	M	28.7	4.7	4.84	8.31
KU	221245	Tropidoclonion	lineatum	F	23.9	3.5	NA	8.3
KU	276548	Tropidoclonion	lineatum	F	29.4	3.9	5.13	12.14
KU	290386	Tropidoclonion	lineatum	M	24.5	3.83	3.17	6.59
KU	301450	Tropidoclonion	lineatum	F	28	3.9	4.89	9.3
KU	301451	Tropidoclonion	lineatum	M	30.9	4.4	4.2	7.7
KU	318908	Tropidoclonion	lineatum	F	24.7	3.9	5.83	9.14
