# Supplementary material for: Female‐biased gape and body‐size dimorphism in the New World watersnakes (tribe: Thamnophiini) oppose predictions from Rensch's rule
Source: Ecol Evol. 2019 Aug 9;9(17):9624–33. doi: 10.1002/ece3.5492 (PMC6745821; doi:10.1002/ece3.5492)
Supplement: Supplementary file 2 [file ECE3-9-9624-s002.txt]

(Natrix_natrix:30.14280504,(((((Virginia_striatula:12.92322029,(((Storeria_storeriodes:3.316075979,Storeria_hidalgoensis:3.316075979):5.150643392,Storeria_occipitomaculata:8.466719371):2.756227846,Storeria_dekayi:11.22294722):1.700273077):1.672886624,((Virginia_valeriae:9.851399295,Clonophis_kirtlandii:9.851399295):3.171392372,((Regina_rigida:8.513417474,Seminatrix_pygaea:8.513417474):2.329497368,Regina_alleni:10.84291484):2.179876826):1.573315251):1.696287515,(Regina_septemvittata:15.01157375,(((((Nerodia_fasciata:3.9752367,Nerodia_clarkii:3.9752367):3.041403976,Nerodia_sipedon:7.016640676):2.675661466,Nerodia_erythrogaster:9.692302143):2.116320149,(Nerodia_floridana:3.869311956,Nerodia_cyclopion:3.869311956):7.939310337):1.048085365,(Nerodia_rhombifer:8.646109236,Nerodia_taxispilota:8.646109236):4.210598422):2.154866088):1.280820689):0.6250378642,((((Thamnophis_pulchrilatus:6.330025307,Thamnophis_cyrtopsis:6.330025307):5.003876524,((((Thamnophis_couchii:3.47080477,(Thamnophis_hammondii:2.680203975,Thamnophis_atratus:2.680203975):0.7906007945):1.662905322,Thamnophis_ordinoides:5.133710091):1.240819302,(Thamnophis_elegans:4.59027386,((Thamnophis_butleri:1.5935739,(Thamnophis_radix:0.1839090955,Thamnophis_radixB:0.1839090955):1.409664804):0.9637692489,Thamnophis_brachystoma:2.557343149):2.032930711):1.784255534):1.595273543,(Thamnophis_eques:5.808571601,Thamnophis_marcianus:5.808571601):2.161231336):3.364098894):1.762616109,((Thamnophis_nigronuchalis:8.006290972,Thamnophis_rufipunctatus:8.006290972):3.312033882,(((((Thamnophis_conanti:1.460465231,(Thamnophis_bogerti:0.6043863136,Thamnophis_lineri:0.6043863136):0.8560789172):4.320340351,(((Thamnophis_scaliger:0.5649576915,Thamnophis_scalaris:0.5649576915):1.304285896,Thamnophis_scalsirt:1.869243587):2.850023073,Thamnophis_errans:4.71926666):1.061538921):0.7489738985,Thamnophis_sumichrasti:6.52977948):1.654891533,((Thamnophis_valida:6.086149785,Thamnophis_melanogaster:6.086149785):1.197270721,Adelophis_foxi:7.283420506):0.9012505063):1.652570917,(Thamnophis_fulvus:6.483894115,Thamnophis_chrysosephalus:6.483894115):3.353347815):1.481082924):1.778193085):1.685433009,(Thamnophis_sirtalis:9.888373546,(Thamnophis_proximus:4.5747756,Thamnophis_sauritus:4.5747756):5.313597945):4.893577403):2.13548135):1.364457689,(Tropidoclonion_lineatum:14.9944277,Regina_grahamii:14.9944277):3.287462287):11.86091505);
