# Supplementary material for: Female‐biased gape and body‐size dimorphism in the New World watersnakes (tribe: Thamnophiini) oppose predictions from Rensch's rule
Source: Ecol Evol. 2019 Aug 9;9(17):9624–33. doi: 10.1002/ece3.5492 (PMC6745821; doi:10.1002/ece3.5492)
Supplement: Supplementary file 3 [file ECE3-9-9624-s003.txt]

Species	Sex	SVL	TL	Jaw_Width	Jaw_Length	gape	Clutch	Neonate_Low	Neonate_High	Mean_Neonate	Log_Mean_Neonate_Size	Authors_neonate_size	Authors_Clutch_Size
Adelophis_foxi	F	3.496048214	2.302585093	NA	NA	NA	4	NA	NA	NA	NA	NA	Rossman & Blaney 1968.
Clonophis_kirtlandii	F	3.568227584	2.084253661	2.118716178	2.821541613	4.695146241	15	NA	NA	NA	NA	NA	Tucker 1976. Swanson 1952.
Nerodia_clarkii	F	3.955573748	2.728327829	2.649319226	3.399305719	7.073174905	44	NA	NA	158.9	2.765689981	Mullin_1994	Mount 1996.
Nerodia_cyclopion	F	4.264613133	3.055102322	3.01185923	3.724469953	8.810266105	37	186	305	245.5	3.200711854	Gibbons&Dorcas_ 2004	Gibbons & Dorcas 2004
Nerodia_erythrogaster	F	4.255394892	3.089952933	3.12285457	3.720608355	9.12547749	32	185	248	216.5	3.075005454	Gibbons&Dorcas	Conant 1969
Nerodia_fasciata	F	4.16988262	3.042546553	3.074242417	3.67380836	8.870426259	62	164	170	167	2.815408719	Reed_et_al.2016__Hopkins_et_al._2002	Palmer & Braswell 1995
Nerodia_floridana	F	4.333779761	3.093991502	3.116040412	3.779738898	9.250277532	132	NA	NA	182	2.901421594	Gibbons&Dorcas_2004	Wray & Morrissiey 1999, Ernst & Ernst 2003
Nerodia_rhombifer	F	4.407992729	3.147121032	3.251747198	3.813176216	9.738532806	62	NA	NA	246	3.202746443	Plummer_1992	Clark 1949. Guidry 1953.
Nerodia_sipedon	F	4.348993116	3.094142388	3.121542658	3.712338251	9.101368442	99	164	170	167	2.815408719	Weatherhead_et_al_1999	Camin & Ehrlich 1958. Slevin 1951.
Nerodia_taxispilota	F	4.128327	2.965372759	3.001661789	3.649138856	8.602843599	61	127	284	205.5	3.022860941	Gibbons&Dorcas_2004	Semlitsch & Gibbons 1982
Regina_alleni	F	3.612841691	2.396858048	2.297834233	3.019246397	5.448878616	12	136	176	156	2.747270914	Gibbons&Dorcas_2004	Duellman & Schwartz 1958. Neill 1951.
Regina_grahamii	F	4.076214414	2.516413271	2.492231904	3.193852501	6.251628873	39	NA	NA	NA	NA	NA	Kennedy 1964. Hall 1969
Regina_rigida	F	3.939147923	2.519538981	2.486798656	3.291861074	6.429423064	14	155	188	171.5	2.841998174	Ernst_and_Barbour,_1989b	Huheey 1959. Palmer & Braswell 1995.
Regina_septemvittata	F	3.836595879	2.748983308	2.370076521	3.051345054	5.679937683	23	NA	NA	161	2.778819272	Brust_2013_Thesis	Brown 1992. Triplehorn 1949.
Seminatrix_pygaea	F	3.321285787	1.768845042	2.002329724	2.695164464	4.238485947	22	95	135	115	2.442347035	Gibbons&Dorcas_2004	Winne 2005. Allen 1941.
Storeria_dekayi	F	3.319307814	1.902933002	1.845040144	2.508481739	3.635018664	41	62	76	69	1.931521412	Gerald_and_Claussen_2007_	Ernst & Ernst 2003. Conant 1938.
Storeria_hidalgoensis	F	3.069582971	1.623050531	1.504005255	2.192055979	2.589350704	NA	NA	NA	NA	NA	NA	NA
Storeria_occipitomaculata	F	2.987887142	1.596764955	1.59438347	2.262201816	2.83278759	21	58	66	62	1.824549292	Harding 1997_ Harding&Holman_2006	Stebbins 2003.
Thamnophis_atratus	F	3.898826965	2.771661159	2.526471904	3.246572359	6.442129357	30	126	209	167.5	2.818398258	NA	Brown 1997. Rossman etal 1996.
Thamnophis_brachystoma	F	3.389249933	2.211025925	1.784868838	2.548821141	3.57302084	17	NA	NA	99.5	2.297572551	NA	Lethaby 2011a. Swanson 1952.
Thamnophis_butleri	F	3.596664024	2.309734013	2.209046495	2.80556532	4.867602693	20	NA	NA	114	2.433613355	Ford_and_Killenrew_1983	Ford & Killebrew 1983.
Thamnophis_chrysosephalus	F	3.748343698	2.662460466	2.416278039	3.098650696	5.880434407	NA	NA	NA	NA	NA	NA	NA
Thamnophis_couchii	F	3.952439717	2.783182202	2.528043309	3.283880121	6.520211536	39	NA	NA	195	2.970414466	Brodie_et_al._2005	Hansen 2002. Brown 1997.
Thamnophis_cyrtopsis	F	3.965159012	2.791307887	2.658348926	3.264895272	6.816651961	24	NA	NA	NA	NA	NA	Ernst & Ernst 2003.
Thamnophis_elegans	F	3.912465276	2.766325028	2.626167901	3.235577876	6.673662308	27	NA	NA	176	2.867898902	NA	Fitch 1985. Degenhardt etal 1996.
Thamnophis_eques	F	4.202667617	2.880237961	2.902028486	3.556045808	8.105109738	25	NA	NA	166	2.809402695	NA	Ramirez-Bautista etal 1995b. Woodin 1950.
Thamnophis_errans	F	3.771917974	2.647935023	2.360741616	3.190908672	5.916334382	NA	175	188	181.5	2.898670561	Webb_1976	NA
Thamnophis_fulvus	F	3.822202548	2.521571969	2.443687715	3.201980776	6.145458738	NA	NA	NA	NA	NA	NA	NA
Thamnophis_gigas	F	4.429051309	2.99497213	3.010200281	3.735496245	8.831481784	46	NA	NA	187	2.928523524	Rose_et_al_2017	Hansen & Hansen 1990. Stebbins 2003.
Thamnophis_godmani	F	3.714549876	2.464807355	2.502527017	3.145941404	6.183285298	NA	NA	NA	114	2.433613355	NA	NA
Thamnophis_hammondii	F	3.988549081	2.720922564	2.599304851	3.335342162	6.809065189	36	NA	NA	NA	NA	NA	Rossman etal 1996.
Thamnophis_marcianus	F	3.832188071	2.559857302	2.495586074	3.181717694	6.236258056	31	NA	NA	195	2.970414466	Ford_and_Karges_1987	Ford & Karges 1987.
Thamnophis_melanogaster	F	3.781164726	2.487360119	2.473316113	3.161560372	6.141450949	12.9	NA	NA	NA	NA	Manjarraz&San_Roman_Apolonio_2015	Ford & Ball 1977.
Thamnophis_mendax	F	3.663561646	2.397895273	NA	NA	NA	NA	NA	NA	176	2.867898902	NA	NA
Thamnophis_nigronuchalis	F	3.760070675	2.471534479	2.500010616	3.237926259	6.35768034	NA	NA	NA	166	2.809402695	NA	NA
Thamnophis_ordinoides	F	3.670417731	2.438840435	2.121653205	2.894186523	4.822706095	20	NA	NA	127	2.541601993	NA	Brown 1997.
Thamnophis_proximus	F	4.029383578	3.051767583	2.357255742	3.112430101	5.762304319	36	130	174	152	2.721295428	NA	Thornton & Smith 1996. Bowers 1967.
Thamnophis_radix	F	3.943999685	2.666619632	2.49661659	3.167719213	6.211384474	54	NA	NA	134	2.595254707	NA	Cieslak 1945. Gregory 1977.
Thamnophis_rossmani	F	3.88652565	2.630810068	2.493785194	3.202032454	6.27154659	NA	NA	NA	NA	NA	NA	NA
Thamnophis_rufipunctatus	F	3.750280888	2.517432296	2.328615606	3.206788092	5.864864021	18	146.5	254	200.25	2.996981493	NA	Goldberg 2003d. Rossman et al. 1996.
Thamnophis_sauritus	F	3.909707336	3.151567859	2.197010462	2.979285486	5.140840472	26	141.1	165.3	153.2	2.729159164	NA	Telford 1952. Minton 1944.
Thamnophis_scalaris	F	3.60679262	2.350736153	2.235645187	3.003711751	5.27413223	15	168.5	181.5	175	2.862200881	NA	Rossman etal 1996
Thamnophis_scaliger	F	3.63758616	NA	2.219203484	2.923161581	5.094948858	16	119	121	120	2.48490665	Feriche_et_al_2016	Ramirez-Bautista etal 1995b.
Thamnophis_sirtalis	F	3.931605626	2.606791909	2.474735269	3.199046747	6.21783532	85	154.4	201.3	177.85	2.878355405	NA	Degenhardt etal 1996. Martof 1954.
Thamnophis_sumichrasti	F	3.960192637	2.559862632	2.624816699	3.318014277	6.840173413	NA	NA	NA	NA	NA	NA	NA
Thamnophis_valida	F	4.107639418	2.969944088	2.873651635	3.511703927	7.925777811	34	165	223	194	2.965273066	NA	Goldberg 2003e.
Tropidoclonion_lineatum	F	3.26807321	1.322408782	1.726630921	2.27323676	3.082719899	17	84	124	104	2.341805806	Funk_and_Tucker_1978,_Randolph_W._Krohmer_and_Robert_D._Aldridge_1985	Maslin 1950a. Degenhardt etal 1996.
Virginia_striatula	F	3.021137158	1.409857613	1.58038223	2.250462491	2.793339984	13	74	127	100.5	2.307572635	Brian_D._Todd,_John_D._Willson,_Christopher_T._Winne_and_J._Whitfield_Gibbons_2008	Brown 1992
Virginia_valeriae	F	3.118020355	1.395183071	1.7734103	2.42944925	3.383817555	14	64	123	93.5	2.235376343	Brian_D._Todd,_John_D._Willson,_Christopher_T._Winne_and_J._Whitfield_Gibbons_2008	Groves 1961. Anderson 1965.
Adelophis_foxi	M	3.43665072	2.259973969	1.909515069	2.576067428	3.863404646	NA	NA	NA	NA	NA	NA	NA
Clonophis_kirtlandii	M	3.2270948	2.059504102	1.8358649	2.543367731	3.667243579	NA	NA	NA	NA	NA	NA	NA
Nerodia_clarkii	M	3.791693233	2.705712002	2.440457903	3.198588449	6.130834132	NA	NA	NA	NA	NA	NA	NA
Nerodia_cyclopion	M	3.936617659	2.799000424	2.594673805	3.330253818	6.78656454	NA	NA	NA	NA	NA	NA	NA
Nerodia_erythrogaster	M	4.137668366	3.116337834	2.873771028	3.537884037	7.985197042	NA	NA	NA	NA	NA	NA	NA
Nerodia_fasciata	M	4.038906139	3.034131724	2.843286474	3.481518002	7.77461954	NA	NA	NA	NA	NA	NA	NA
Nerodia_floridana	M	4.04639909	2.953098914	2.773201828	3.449278425	7.512761658	NA	NA	NA	NA	NA	NA	NA
Nerodia_rhombifer	M	4.084864462	3.093248734	2.881203502	3.490448971	7.898508839	NA	NA	NA	NA	NA	NA	NA
Nerodia_sipedon	M	3.990587316	2.859238566	2.724376836	3.337964371	7.142311005	NA	NA	NA	NA	NA	NA	NA
Nerodia_taxispilota	M	4.055122524	3.057451677	2.797925775	3.440000896	7.559353001	NA	NA	NA	NA	NA	NA	NA
Regina_alleni	M	3.417498844	2.344895432	2.129850874	2.887134435	4.829543526	NA	NA	NA	NA	NA	NA	NA
Regina_grahamii	M	3.959839973	2.479126681	2.307262848	3.020596521	5.473683378	NA	NA	NA	NA	NA	NA	NA
Regina_rigida	M	3.704960604	2.506832176	2.282237421	2.981351271	5.343968041	NA	NA	NA	NA	NA	NA	NA
Regina_septemvittata	M	3.75001928	2.733849016	2.306738084	2.974163752	5.38831583	NA	NA	NA	NA	NA	NA	NA
Seminatrix_pygaea	M	3.185564753	1.937445171	1.89014867	2.530225032	3.756167878	NA	NA	NA	NA	NA	NA	NA
Storeria_dekayi	M	3.121689538	1.92651287	1.760769626	2.425202943	3.353825835	NA	NA	NA	NA	NA	NA	NA
Storeria_hidalgoensis	M	3.054500304	1.883690664	1.578500211	2.231463298	2.766459227	NA	NA	NA	NA	NA	NA	NA
Storeria_occipitomaculata	M	2.887238102	1.692863256	1.550249317	2.22305031	2.70670373	NA	NA	NA	NA	NA	NA	NA
Thamnophis_atratus	M	3.815495949	2.748936333	2.387114792	3.113912435	5.838073806	NA	NA	NA	NA	NA	NA	NA
Thamnophis_brachystoma	M	3.366289842	2.307679248	1.689281751	2.506659968	3.325733133	NA	NA	NA	NA	NA	NA	NA
Thamnophis_butleri	M	3.60913128	2.460806389	2.144724542	2.76948477	4.665093838	NA	NA	NA	NA	NA	NA	NA
Thamnophis_chrysosephalus	M	3.569105155	2.542108714	2.197811182	2.909296303	5.021901788	NA	NA	NA	NA	NA	NA	NA
Thamnophis_couchii	M	3.86233263	2.784609457	2.380678057	3.124315006	5.841782254	NA	NA	NA	NA	NA	NA	NA
Thamnophis_cyrtopsis	M	3.863611608	2.762953129	2.470726664	3.105665585	6.026557062	NA	NA	NA	NA	NA	NA	NA
Thamnophis_elegans	M	3.784461742	2.757259112	2.374756655	3.064227096	5.715180398	NA	NA	NA	NA	NA	NA	NA
Thamnophis_eques	M	3.870719298	2.700187733	2.504307528	3.164258382	6.223711885	NA	NA	NA	NA	NA	NA	NA
Thamnophis_errans	M	3.603003151	2.582392987	2.206096025	2.964794572	5.136992129	NA	NA	NA	NA	NA	NA	NA
Thamnophis_fulvus	M	3.588960518	2.419149162	2.194781753	2.942448686	5.07212701	NA	NA	NA	NA	NA	NA	NA
Thamnophis_gigas	M	4.118538049	2.985525467	2.637886308	3.399327055	7.042695408	NA	NA	NA	NA	NA	NA	NA
Thamnophis_godmani	M	3.578184681	2.462599794	2.226349246	2.915235684	5.097495435	NA	NA	NA	NA	NA	NA	NA
Thamnophis_hammondii	M	3.837208594	2.6985513	2.352904495	3.091203946	5.712442478	NA	NA	NA	NA	NA	NA	NA
Thamnophis_marcianus	M	3.800154256	2.638160643	2.440232414	3.118207107	5.976212479	NA	NA	NA	NA	NA	NA	NA
Thamnophis_melanogaster	M	3.753135768	2.575560669	2.3926993	3.066347919	5.762347352	NA	NA	NA	NA	NA	NA	NA
Thamnophis_mendax	M	3.650658241	2.442347035	2.397895273	3.091042453	5.821368114	NA	NA	NA	NA	NA	NA	NA
Thamnophis_nigronuchalis	M	3.780893509	2.567354177	2.298182976	3.068751155	5.539061123	NA	NA	NA	NA	NA	NA	NA
Thamnophis_ordinoides	M	3.509553683	2.393177449	1.961579943	2.739296889	4.220219092	NA	NA	NA	NA	NA	NA	NA
Thamnophis_proximus	M	3.766494058	2.873840978	2.159998981	2.91245963	4.940869029	NA	NA	NA	NA	NA	NA	NA
Thamnophis_radix	M	3.864305341	2.735800053	2.379607071	3.042927805	5.687046519	NA	NA	NA	NA	NA	NA	NA
Thamnophis_rossmani	M	3.807719362	2.663372437	2.290505323	3.023534389	5.439213415	NA	NA	NA	NA	NA	NA	NA
Thamnophis_rufipunctatus	M	3.636591871	2.455340986	2.19261369	3.028152843	5.214705596	NA	NA	NA	NA	NA	NA	NA
Thamnophis_sauritus	M	3.738067029	3.045776326	2.065843799	2.864708643	4.648018207	NA	NA	NA	NA	NA	NA	NA
Thamnophis_scalaris	M	3.423721539	2.535564559	2.070265905	2.800587746	4.553708176	NA	NA	NA	NA	NA	NA	NA
Thamnophis_scaliger	M	3.455347209	2.047172281	2.136066416	2.825457066	4.740163761	NA	NA	NA	NA	NA	NA	NA
Thamnophis_sirtalis	M	3.720243036	2.563696729	2.255217803	2.950470844	5.226003545	NA	NA	NA	NA	NA	NA	NA
Thamnophis_sumichrasti	M	3.789660095	2.638802065	2.314859627	3.084185195	5.607315465	NA	NA	NA	NA	NA	NA	NA
Thamnophis_valida	M	3.906272328	2.865063175	2.536593692	3.250301068	6.475366886	NA	NA	NA	NA	NA	NA	NA
Tropidoclonion_lineatum	M	3.209546914	1.406791726	1.648610117	2.223701457	2.879282798	NA	NA	NA	NA	NA	NA	NA
Virginia_striatula	M	2.880867791	1.510987958	1.515846053	2.204586899	2.624654852	NA	NA	NA	NA	NA	NA	NA
Virginia_valeriae	M	2.908347642	1.540579674	1.599379048	2.269978576	2.851432151	NA	NA	NA	NA	NA	NA	NA
