# Supplementary material for: Female‐biased gape and body‐size dimorphism in the New World watersnakes (tribe: Thamnophiini) oppose predictions from Rensch's rule
Source: Ecol Evol. 2019 Aug 9;9(17):9624–33. doi: 10.1002/ece3.5492 (PMC6745821; doi:10.1002/ece3.5492)
Supplement: Supplementary file 4 [file ECE3-9-9624-s004.txt]

Species	SVL_F	TL_F	Jaw_Width_F	Jaw_Length_F	gape_F	Clutch	Neonate_Low	Neonate_High	Mean_Neonate	SVL_M	TL_M	Jaw_Width_M	Jaw_Length_M	gape_M	SVL_diff	TL_Diff	Gape_Diff	Jaw_Width_Diff	Jaw_Length_Diff
Adelophis_foxi	3.496048214	2.302585093	NA	NA	NA	4	NA	NA	NA	3.43665072	2.259973969	1.909515069	2.576067428	3.863404646	0.059397494	0.042611124	NA	NA	NA
Clonophis_kirtlandii	3.568227584	2.084253661	2.118716178	2.821541613	4.695146241	15	NA	NA	NA	3.2270948	2.059504102	1.8358649	2.543367731	3.667243579	0.341132784	0.024749559	1.027902662	0.282851278	0.278173882
Nerodia_clarkii	3.955573748	2.728327829	2.649319226	3.399305719	7.073174905	44	NA	NA	158.9	3.791693233	2.705712002	2.440457903	3.198588449	6.130834132	0.163880515	0.022615827	0.942340773	0.208861323	0.20071727
Nerodia_cyclopion	4.264613133	3.055102322	3.01185923	3.724469953	8.810266105	37	186	305	245.5	3.936617659	2.799000424	2.594673805	3.330253818	6.78656454	0.327995474	0.256101898	2.023701565	0.417185425	0.394216135
Nerodia_erythrogaster	4.255394892	3.089952933	3.12285457	3.720608355	9.12547749	32	185	248	216.5	4.137668366	3.116337834	2.873771028	3.537884037	7.985197042	0.117726526	-0.026384901	1.140280448	0.249083542	0.182724318
Nerodia_fasciata	4.16988262	3.042546553	3.074242417	3.67380836	8.870426259	62	164	170	167	4.038906139	3.034131724	2.843286474	3.481518002	7.77461954	0.130976481	0.008414829	1.095806719	0.230955943	0.192290358
Nerodia_floridana	4.333779761	3.093991502	3.116040412	3.779738898	9.250277532	132	NA	NA	182	4.04639909	2.953098914	2.773201828	3.449278425	7.512761658	0.287380671	0.140892588	1.737515874	0.342838584	0.330460473
Nerodia_rhombifer	4.407992729	3.147121032	3.251747198	3.813176216	9.738532806	62	NA	NA	246	4.084864462	3.093248734	2.881203502	3.490448971	7.898508839	0.323128267	0.053872298	1.840023967	0.370543696	0.322727245
Nerodia_sipedon	4.348993116	3.094142388	3.121542658	3.712338251	9.101368442	99	164	170	167	3.990587316	2.859238566	2.724376836	3.337964371	7.142311005	0.3584058	0.234903822	1.959057437	0.397165822	0.37437388
Nerodia_taxispilota	4.128327	2.965372759	3.001661789	3.649138856	8.602843599	61	127	284	205.5	4.055122524	3.057451677	2.797925775	3.440000896	7.559353001	0.073204476	-0.092078918	1.043490598	0.203736014	0.20913796
Regina_alleni	3.612841691	2.396858048	2.297834233	3.019246397	5.448878616	12	136	176	156	3.417498844	2.344895432	2.129850874	2.887134435	4.829543526	0.195342847	0.051962616	0.61933509	0.167983359	0.132111962
Regina_grahamii	4.076214414	2.516413271	2.492231904	3.193852501	6.251628873	39	NA	NA	NA	3.959839973	2.479126681	2.307262848	3.020596521	5.473683378	0.116374441	0.03728659	0.777945495	0.184969056	0.17325598
Regina_rigida	3.939147923	2.519538981	2.486798656	3.291861074	6.429423064	14	155	188	171.5	3.704960604	2.506832176	2.282237421	2.981351271	5.343968041	0.234187319	0.012706805	1.085455023	0.204561235	0.310509803
Regina_septemvittata	3.836595879	2.748983308	2.370076521	3.051345054	5.679937683	23	NA	NA	161	3.75001928	2.733849016	2.306738084	2.974163752	5.38831583	0.086576599	0.015134292	0.291621853	0.063338437	0.077181302
Seminatrix_pygaea	3.321285787	1.768845042	2.002329724	2.695164464	4.238485947	22	95	135	115	3.185564753	1.937445171	1.89014867	2.530225032	3.756167878	0.135721034	-0.168600129	0.482318069	0.112181054	0.164939432
Storeria_dekayi	3.319307814	1.902933002	1.845040144	2.508481739	3.635018664	41	62	76	69	3.121689538	1.92651287	1.760769626	2.425202943	3.353825835	0.197618276	-0.023579868	0.281192829	0.084270518	0.083278796
Storeria_hidalgoensis	3.069582971	1.623050531	1.504005255	2.192055979	2.589350704	NA	NA	NA	NA	3.054500304	1.883690664	1.578500211	2.231463298	2.766459227	0.015082667	-0.260640133	-0.177108523	-0.074494956	-0.039407319
Storeria_occipitomaculata	2.987887142	1.596764955	1.59438347	2.262201816	2.83278759	21	58	66	62	2.887238102	1.692863256	1.550249317	2.22305031	2.70670373	0.10064904	-0.096098301	0.12608386	0.044134153	0.039151506
Thamnophis_atratus	3.898826965	2.771661159	2.526471904	3.246572359	6.442129357	30	126	209	167.5	3.815495949	2.748936333	2.387114792	3.113912435	5.838073806	0.083331016	0.022724826	0.604055551	0.139357112	0.132659924
Thamnophis_brachystoma	3.389249933	2.211025925	1.784868838	2.548821141	3.57302084	17	NA	NA	99.5	3.366289842	2.307679248	1.689281751	2.506659968	3.325733133	0.022960091	-0.096653323	0.247287707	0.095587087	0.042161173
Thamnophis_butleri	3.596664024	2.309734013	2.209046495	2.80556532	4.867602693	20	NA	NA	114	3.60913128	2.460806389	2.144724542	2.76948477	4.665093838	-0.012467256	-0.151072376	0.202508855	0.064321953	0.03608055
Thamnophis_chrysosephalus	3.748343698	2.662460466	2.416278039	3.098650696	5.880434407	NA	NA	NA	NA	3.569105155	2.542108714	2.197811182	2.909296303	5.021901788	0.179238543	0.120351752	0.858532619	0.218466857	0.189354393
Thamnophis_couchii	3.952439717	2.783182202	2.528043309	3.283880121	6.520211536	39	NA	NA	195	3.86233263	2.784609457	2.380678057	3.124315006	5.841782254	0.090107087	-0.001427255	0.678429282	0.147365252	0.159565115
Thamnophis_cyrtopsis	3.965159012	2.791307887	2.658348926	3.264895272	6.816651961	24	NA	NA	NA	3.863611608	2.762953129	2.470726664	3.105665585	6.026557062	0.101547404	0.028354758	0.790094899	0.187622262	0.159229687
Thamnophis_elegans	3.912465276	2.766325028	2.626167901	3.235577876	6.673662308	27	NA	NA	176	3.784461742	2.757259112	2.374756655	3.064227096	5.715180398	0.128003534	0.009065916	0.95848191	0.251411246	0.17135078
Thamnophis_eques	4.202667617	2.880237961	2.902028486	3.556045808	8.105109738	25	NA	NA	166	3.870719298	2.700187733	2.504307528	3.164258382	6.223711885	0.331948319	0.180050228	1.881397853	0.397720958	0.391787426
Thamnophis_errans	3.771917974	2.647935023	2.360741616	3.190908672	5.916334382	NA	175	188	181.5	3.603003151	2.582392987	2.206096025	2.964794572	5.136992129	0.168914823	0.065542036	0.779342253	0.154645591	0.2261141
Thamnophis_fulvus	3.822202548	2.521571969	2.443687715	3.201980776	6.145458738	NA	NA	NA	NA	3.588960518	2.419149162	2.194781753	2.942448686	5.07212701	0.23324203	0.102422807	1.073331728	0.248905962	0.25953209
Thamnophis_gigas	4.429051309	2.99497213	3.010200281	3.735496245	8.831481784	46	NA	NA	187	4.118538049	2.985525467	2.637886308	3.399327055	7.042695408	0.31051326	0.009446663	1.788786376	0.372313973	0.33616919
Thamnophis_godmani	3.714549876	2.464807355	2.502527017	3.145941404	6.183285298	NA	NA	NA	114	3.578184681	2.462599794	2.226349246	2.915235684	5.097495435	0.136365195	0.002207561	1.085789863	0.276177771	0.23070572
Thamnophis_hammondii	3.988549081	2.720922564	2.599304851	3.335342162	6.809065189	36	NA	NA	NA	3.837208594	2.6985513	2.352904495	3.091203946	5.712442478	0.151340487	0.022371264	1.096622711	0.246400356	0.244138216
Thamnophis_marcianus	3.832188071	2.559857302	2.495586074	3.181717694	6.236258056	31	NA	NA	195	3.800154256	2.638160643	2.440232414	3.118207107	5.976212479	0.032033815	-0.078303341	0.260045577	0.05535366	0.063510587
Thamnophis_melanogaster	3.781164726	2.487360119	2.473316113	3.161560372	6.141450949	12.9	NA	NA	NA	3.753135768	2.575560669	2.3926993	3.066347919	5.762347352	0.028028958	-0.08820055	0.379103597	0.080616813	0.095212453
Thamnophis_mendax	3.663561646	2.397895273	NA	NA	NA	NA	NA	NA	176	3.650658241	2.442347035	2.397895273	3.091042453	5.821368114	0.012903405	-0.044451762	NA	NA	NA
Thamnophis_nigronuchalis	3.760070675	2.471534479	2.500010616	3.237926259	6.35768034	NA	NA	NA	166	3.780893509	2.567354177	2.298182976	3.068751155	5.539061123	-0.020822834	-0.095819698	0.818619217	0.20182764	0.169175104
Thamnophis_ordinoides	3.670417731	2.438840435	2.121653205	2.894186523	4.822706095	20	NA	NA	127	3.509553683	2.393177449	1.961579943	2.739296889	4.220219092	0.160864048	0.045662986	0.602487003	0.160073262	0.154889634
Thamnophis_proximus	4.029383578	3.051767583	2.357255742	3.112430101	5.762304319	36	130	174	152	3.766494058	2.873840978	2.159998981	2.91245963	4.940869029	0.26288952	0.177926605	0.82143529	0.197256761	0.199970471
Thamnophis_radix	3.943999685	2.666619632	2.49661659	3.167719213	6.211384474	54	NA	NA	134	3.864305341	2.735800053	2.379607071	3.042927805	5.687046519	0.079694344	-0.069180421	0.524337955	0.117009519	0.124791408
Thamnophis_rossmani	3.88652565	2.630810068	2.493785194	3.202032454	6.27154659	NA	NA	NA	NA	3.807719362	2.663372437	2.290505323	3.023534389	5.439213415	0.078806288	-0.032562369	0.832333175	0.203279871	0.178498065
Thamnophis_rufipunctatus	3.750280888	2.517432296	2.328615606	3.206788092	5.864864021	18	146.5	254	200.25	3.636591871	2.455340986	2.19261369	3.028152843	5.214705596	0.113689017	0.06209131	0.650158425	0.136001916	0.178635249
Thamnophis_sauritus	3.909707336	3.151567859	2.197010462	2.979285486	5.140840472	26	141.1	165.3	153.2	3.738067029	3.045776326	2.065843799	2.864708643	4.648018207	0.171640307	0.105791533	0.492822265	0.131166663	0.114576843
Thamnophis_scalaris	3.60679262	2.350736153	2.235645187	3.003711751	5.27413223	15	168.5	181.5	175	3.423721539	2.535564559	2.070265905	2.800587746	4.553708176	0.183071081	-0.184828406	0.720424054	0.165379282	0.203124005
Thamnophis_scaliger	3.63758616	NA	2.219203484	2.923161581	5.094948858	16	119	121	120	3.455347209	2.047172281	2.136066416	2.825457066	4.740163761	0.182238951	NA	0.354785097	0.083137068	0.097704515
Thamnophis_sirtalis	3.931605626	2.606791909	2.474735269	3.199046747	6.21783532	85	154.4	201.3	177.85	3.720243036	2.563696729	2.255217803	2.950470844	5.226003545	0.21136259	0.04309518	0.991831775	0.219517466	0.248575903
Thamnophis_sumichrasti	3.960192637	2.559862632	2.624816699	3.318014277	6.840173413	NA	NA	NA	NA	3.789660095	2.638802065	2.314859627	3.084185195	5.607315465	0.170532542	-0.078939433	1.232857948	0.309957072	0.233829082
Thamnophis_valida	4.107639418	2.969944088	2.873651635	3.511703927	7.925777811	34	165	223	194	3.906272328	2.865063175	2.536593692	3.250301068	6.475366886	0.20136709	0.104880913	1.450410925	0.337057943	0.261402859
Tropidoclonion_lineatum	3.26807321	1.322408782	1.726630921	2.27323676	3.082719899	17	84	124	104	3.209546914	1.406791726	1.648610117	2.223701457	2.879282798	0.058526296	-0.084382944	0.203437101	0.078020804	0.049535303
Virginia_striatula	3.021137158	1.409857613	1.58038223	2.250462491	2.793339984	13	74	127	100.5	2.880867791	1.510987958	1.515846053	2.204586899	2.624654852	0.140269367	-0.101130345	0.168685132	0.064536177	0.045875592
Virginia_valeriae	3.118020355	1.395183071	1.7734103	2.42944925	3.383817555	14	64	123	93.5	2.908347642	1.540579674	1.599379048	2.269978576	2.851432151	0.209672713	-0.145396603	0.532385404	0.174031252	0.159470674
